# Supplementary material for: A new species of the genus Arria Stål, 1877 (Mantodea, Haaniidae) from China with notes on the tribe Arriini Giglio-Tos, 1919
Source: Zookeys. 2021 Mar 18;1025:1–19. doi: 10.3897/zookeys.1025.56780 (PMC7994290; doi:10.3897/zookeys.1025.56780)
Supplement: XML Treatment for Arria [file zookeys.1025.56780-treatment2.xml]

<!DOCTYPE tp:taxon-treatment
  PUBLIC "-//TaxonX//DTD Taxonomic Treatment Publishing DTD v0 20100105//EN" "tax-treatment-NSO.dtd">
<tp:taxon-treatment xmlns:tp="http://www.plazi.org/taxpub"><tp:treatment-meta><kwd-group><label>Taxon classification</label><kwd><named-content xmlns:xlink="http://www.w3.org/1999/xlink" content-type="kingdom">Animalia</named-content></kwd><kwd><named-content xmlns:xlink="http://www.w3.org/1999/xlink" content-type="order">Mantodea</named-content></kwd><kwd><named-content xmlns:xlink="http://www.w3.org/1999/xlink" content-type="family">Mantidae</named-content></kwd></kwd-group><mixed-citation publication-type="journal"><person-group><name><surname>Wang</surname><given-names>Ying-jian</given-names></name><name><surname>Yang</surname><given-names>Lin</given-names></name><name><surname>Ye</surname><given-names>Fei</given-names></name><name><surname>Chen</surname><given-names>Xiang-sheng</given-names></name></person-group><article-title>A new species of the genus <italic><tp:taxon-name><tp:taxon-name-part taxon-name-part-type="genus" reg="Arria">Arria</tp:taxon-name-part></tp:taxon-name></italic> Stål, 1877 (<tp:taxon-name><tp:taxon-name-part taxon-name-part-type="order">Mantodea</tp:taxon-name-part></tp:taxon-name>, <tp:taxon-name><tp:taxon-name-part taxon-name-part-type="family">Haaniidae</tp:taxon-name-part></tp:taxon-name>) from China with notes on the tribe <tp:taxon-name><tp:taxon-name-part taxon-name-part-type="tribe">Arriini</tp:taxon-name-part></tp:taxon-name> Giglio-Tos, 1919</article-title><source>Zookeys</source><day>18</day><month>3</month><year>2021</year><volume>1025</volume><fpage>1</fpage><lpage>19</lpage><pub-id pub-id-type="doi">10.3897/zookeys.1025.56780</pub-id></mixed-citation></tp:treatment-meta><tp:nomenclature><tp:taxon-name><object-id xmlns:xlink="http://www.w3.org/1999/xlink" content-type="arpha" xlink:type="simple">AC7DE260-59FE-5833-A5A8-A3C8A1CF0CC7</object-id>
            <tp:taxon-name-part taxon-name-part-type="genus" reg="Arria">Arria</tp:taxon-name-part>
          </tp:taxon-name><tp:taxon-authority>Stål, 1877</tp:taxon-authority><tp:nomenclature-citation-list><tp:nomenclature-citation><tp:taxon-name>
                <tp:taxon-name-part taxon-name-part-type="genus" reg="Arria">Arria</tp:taxon-name-part>
              </tp:taxon-name><comment>Stål, 1877: 46; <xref ref-type="bibr" rid="B12">Tinkham 1937</xref>: 497; <xref ref-type="bibr" rid="B17">Zhang 1987</xref>: 239; <xref ref-type="bibr" rid="B18">Zhou and Shen 1992</xref>: 62; <xref ref-type="bibr" rid="B14">Wang and Bi 1991</xref>: 125; <xref ref-type="bibr" rid="B13">Wang 1993</xref>: 114; Mukherjee and Ghosh 1995: 251; <xref ref-type="bibr" rid="B2">Ehrmann 2002</xref>: 72, 259, 298; <xref ref-type="bibr" rid="B16">Xu 2007</xref>: 244; <xref ref-type="bibr" rid="B3">Ge and Chen 2008</xref>: 53; <xref ref-type="bibr" rid="B7">Schwarz and Roy 2018</xref>: 456; <xref ref-type="bibr" rid="B8">Schwarz and Roy 2019</xref>: 141.</comment></tp:nomenclature-citation></tp:nomenclature-citation-list></tp:nomenclature><tp:treatment-sec sec-type="type species" id="SECID0ETIAE"><title>Type species.</title><p><italic><tp:taxon-name><tp:taxon-name-part taxon-name-part-type="genus" reg="Arria">Arria</tp:taxon-name-part> <tp:taxon-name-part taxon-name-part-type="species" reg="cinctipes">cinctipes</tp:taxon-name-part></tp:taxon-name></italic> Stål, 1877, original designation.</p></tp:treatment-sec><tp:treatment-sec sec-type="diagnosis" id="SECID0EEJAE"><title>Diagnosis.</title><p>Body medium and slender (Fig. <xref ref-type="fig" rid="F7">7</xref>), female stronger than male. Head narrowly transverse with juxtaocular bulges; compound eyes broadly oval, prominent; ocelli large in male (Fig. <xref ref-type="fig" rid="F8">8</xref>), minute in female. Lower frons transverse, 3.3–4.2 times as wide as high. Antennae filiform, long in male, much shorter in female. Forefemur slender, with 4 discoidal, 10–13 anteroventral and 4 posteroventral spines; foretibia with 7–9 anteroventral and 4–7 posteroventral spines. Pronotum short with supracoxal dilatation well marked, lateral margins with small denticles in male and strongly tuberculate in female. Forewing narrow with narrowly rounded apex, <abbrev xmlns:xlink="http://www.w3.org/1999/xlink" xlink:title="anterior Cubitus" id="ABBRID0ESJAE" xlink:type="simple">CuA</abbrev> branches no less than 5, L/W ratio is 4.3–5.5; fore margin with widely spaced cilia, hindwing with pointed apex, vein M with brunet band near the tip; both pairs of wings fully developed and exceeding the end of abdomen in male (Fig. <xref ref-type="fig" rid="F9">9</xref>); female apterous. Sclerite <abbrev xmlns:xlink="http://www.w3.org/1999/xlink" xlink:title="ventral sclerite of L4" id="ABBRID0E1JAE" xlink:type="simple">L4A</abbrev> approximately rhomboidal, males with terminal lobe (<abbrev xmlns:xlink="http://www.w3.org/1999/xlink" xlink:title="terminal lobe of ventral phallomere in Arria" id="ABBRID0E5JAE" xlink:type="simple">tl</abbrev>) of ventral phallomere fused to vla, protruding as a truncate lobe, close to <abbrev xmlns:xlink="http://www.w3.org/1999/xlink" xlink:title="median secondary distal process" id="ABBRID0ECKAE" xlink:type="simple">sdpm</abbrev> ventrad; <abbrev xmlns:xlink="http://www.w3.org/1999/xlink" xlink:title="median secondary distal process" id="ABBRID0EGKAE" xlink:type="simple">sdpm</abbrev> short; right phallomere with large <abbrev xmlns:xlink="http://www.w3.org/1999/xlink" xlink:title="a process arising from the midlength to posterior right ventral wall of right phallomere, posterolateral to process pva" id="ABBRID0EKKAE" xlink:type="simple">pia</abbrev> and ear-shaped <abbrev xmlns:xlink="http://www.w3.org/1999/xlink" xlink:title="a process arising from the midlength of the ventral wall of right phallomere, anteromesal to process pia" id="ABBRID0EOKAE" xlink:type="simple">pva</abbrev>. Styli close to each other (Fig. <xref ref-type="fig" rid="F4">4</xref>).</p></tp:treatment-sec><tp:treatment-sec><!--Section generated to contain objects referenced in tp:taxon-treatment.--><fig id="F7" position="float" orientation="portrait"><object-id xmlns:xlink="http://www.w3.org/1999/xlink" content-type="doi" xlink:type="simple">10.3897/zookeys.1025.56780.figure7</object-id><object-id xmlns:xlink="http://www.w3.org/1999/xlink" content-type="arpha" xlink:type="simple">760CDCF6-5A6B-5FC6-AEE6-D04F23FBAFCF</object-id><label>Figure 7.</label><caption><p>Comparition of <tp:taxon-name><tp:taxon-name-part taxon-name-part-type="tribe">Arriini</tp:taxon-name-part></tp:taxon-name> spp., dorsal habitus <bold>A</bold><italic><tp:taxon-name><tp:taxon-name-part taxon-name-part-type="genus" reg="Arria">A.</tp:taxon-name-part></tp:taxon-name></italic> sp.1 (<abbrev xmlns:xlink="http://www.w3.org/1999/xlink" content-type="institution" xlink:title="Institute of Entomology, Guizhou University, Guiyang, Guizhou Province, China" id="ABBRID0EGLBG" xlink:type="simple">IEGU</abbrev>: HAASP1-1) <bold>B</bold><italic><tp:taxon-name><tp:taxon-name-part taxon-name-part-type="genus" reg="Sinomiopteryx">S.</tp:taxon-name-part></tp:taxon-name></italic> sp.1 (<abbrev xmlns:xlink="http://www.w3.org/1999/xlink" content-type="institution" xlink:title="Institute of Entomology, Guizhou University, Guiyang, Guizhou Province, China" id="ABBRID0EULBG" xlink:type="simple">IEGU</abbrev>: HASSP1-1). Scale bar: 10 mm.</p></caption><graphic xmlns:xlink="http://www.w3.org/1999/xlink" xlink:href="zookeys-1025-001-g007.jpg" position="float" orientation="portrait" xlink:type="simple" id="oo_521318.jpg"><uri content-type="original_file" xlink:type="simple">https://binary.pensoft.net/fig/521318</uri></graphic></fig><fig id="F8" position="float" orientation="portrait"><object-id xmlns:xlink="http://www.w3.org/1999/xlink" content-type="doi" xlink:type="simple">10.3897/zookeys.1025.56780.figure8</object-id><object-id xmlns:xlink="http://www.w3.org/1999/xlink" content-type="arpha" xlink:type="simple">614F6FDA-0FAE-5313-B381-C2FFFB09B7A7</object-id><label>Figure 8.</label><caption><p>Comparison of <tp:taxon-name><tp:taxon-name-part taxon-name-part-type="tribe">Arriini</tp:taxon-name-part></tp:taxon-name> spp., head, frontal view <bold>A</bold><italic><tp:taxon-name><tp:taxon-name-part taxon-name-part-type="genus" reg="Arria">A.</tp:taxon-name-part> <tp:taxon-name-part taxon-name-part-type="species" reg="leigongshanensis">leigongshanensis</tp:taxon-name-part></tp:taxon-name></italic>, holotype <bold>B</bold><italic><tp:taxon-name><tp:taxon-name-part taxon-name-part-type="genus" reg="Arria">A.</tp:taxon-name-part> <tp:taxon-name-part taxon-name-part-type="species" reg="pallida">pallida</tp:taxon-name-part></tp:taxon-name></italic> (<abbrev xmlns:xlink="http://www.w3.org/1999/xlink" content-type="institution" xlink:title="Institute of Entomology, Guizhou University, Guiyang, Guizhou Province, China" id="ABBRID0EFNBG" xlink:type="simple">IEGU</abbrev>: HAAP1) <bold>C</bold><italic><tp:taxon-name><tp:taxon-name-part taxon-name-part-type="genus" reg="Arria">A.</tp:taxon-name-part></tp:taxon-name></italic> sp.1 (<abbrev xmlns:xlink="http://www.w3.org/1999/xlink" content-type="institution" xlink:title="Institute of Entomology, Guizhou University, Guiyang, Guizhou Province, China" id="ABBRID0ETNBG" xlink:type="simple">IEGU</abbrev>: HAASP1-1) <bold>D</bold><italic><tp:taxon-name><tp:taxon-name-part taxon-name-part-type="genus" reg="Arria">A.</tp:taxon-name-part></tp:taxon-name></italic> sp.2 (<abbrev xmlns:xlink="http://www.w3.org/1999/xlink" content-type="institution" xlink:title="Institute of Entomology, Guizhou University, Guiyang, Guizhou Province, China" id="ABBRID0EBOBG" xlink:type="simple">IEGU</abbrev>: HAASP2-1) <bold>E</bold><italic><tp:taxon-name><tp:taxon-name-part taxon-name-part-type="genus" reg="Sinomiopteryx">S.</tp:taxon-name-part> <tp:taxon-name-part taxon-name-part-type="species" reg="guangxiensis">guangxiensis</tp:taxon-name-part></tp:taxon-name></italic> (<abbrev xmlns:xlink="http://www.w3.org/1999/xlink" content-type="institution" xlink:title="Institute of Entomology, Guizhou University, Guiyang, Guizhou Province, China" id="ABBRID0ETOBG" xlink:type="simple">IEGU</abbrev>: HASG1) <bold>F</bold><italic><tp:taxon-name><tp:taxon-name-part taxon-name-part-type="genus" reg="Sinomiopteryx">S.</tp:taxon-name-part></tp:taxon-name></italic> sp. 1 ((<abbrev xmlns:xlink="http://www.w3.org/1999/xlink" content-type="institution" xlink:title="Institute of Entomology, Guizhou University, Guiyang, Guizhou Province, China" id="ABBRID0EBPBG" xlink:type="simple">IEGU</abbrev>: HASSP1-1) <bold>G</bold><italic><tp:taxon-name><tp:taxon-name-part taxon-name-part-type="genus" reg="Sinomiopteryx">S.</tp:taxon-name-part></tp:taxon-name></italic> sp. 2 (HASSP2-1). Not to scale.</p></caption><graphic xmlns:xlink="http://www.w3.org/1999/xlink" xlink:href="zookeys-1025-001-g008.jpg" position="float" orientation="portrait" xlink:type="simple" id="oo_521319.jpg"><uri content-type="original_file" xlink:type="simple">https://binary.pensoft.net/fig/521319</uri></graphic></fig><fig id="F9" position="float" orientation="portrait"><object-id xmlns:xlink="http://www.w3.org/1999/xlink" content-type="doi" xlink:type="simple">10.3897/zookeys.1025.56780.figure9</object-id><object-id xmlns:xlink="http://www.w3.org/1999/xlink" content-type="arpha" xlink:type="simple">F85E5512-25B8-5DDC-83FE-5F67C4A5CFD9</object-id><label>Figure 9.</label><caption><p>Comparison of <tp:taxon-name><tp:taxon-name-part taxon-name-part-type="tribe">Arriini</tp:taxon-name-part></tp:taxon-name> spp., right fore- and hindwings, dorsal view <bold>A, C, E, G</bold> forewings <bold>B, D–F</bold> hindwings <bold>A, B</bold><italic><tp:taxon-name><tp:taxon-name-part taxon-name-part-type="genus" reg="Arria">A.</tp:taxon-name-part></tp:taxon-name></italic> sp.1 (<abbrev xmlns:xlink="http://www.w3.org/1999/xlink" content-type="institution" xlink:title="Institute of Entomology, Guizhou University, Guiyang, Guizhou Province, China" id="ABBRID0EOQBG" xlink:type="simple">IEGU</abbrev>: HAASP1-1) <bold>C, D</bold><italic><tp:taxon-name><tp:taxon-name-part taxon-name-part-type="genus" reg="Arria">A.</tp:taxon-name-part></tp:taxon-name></italic> sp.2 (<abbrev xmlns:xlink="http://www.w3.org/1999/xlink" content-type="institution" xlink:title="Institute of Entomology, Guizhou University, Guiyang, Guizhou Province, China" id="ABBRID0E3QBG" xlink:type="simple">IEGU</abbrev>: HAASP2-1) <bold>E, F</bold><italic><tp:taxon-name><tp:taxon-name-part taxon-name-part-type="genus" reg="Arria">A.</tp:taxon-name-part></tp:taxon-name></italic> sp.2 (<abbrev xmlns:xlink="http://www.w3.org/1999/xlink" content-type="institution" xlink:title="Institute of Entomology, Guizhou University, Guiyang, Guizhou Province, China" id="ABBRID0EKRBG" xlink:type="simple">IEGU</abbrev>: HAASP2-1) <bold>G, H</bold><italic><tp:taxon-name><tp:taxon-name-part taxon-name-part-type="genus" reg="Sinomiopteryx">S.</tp:taxon-name-part></tp:taxon-name></italic> sp.2 (HASSP2-1). Not to scale.</p></caption><graphic xmlns:xlink="http://www.w3.org/1999/xlink" xlink:href="zookeys-1025-001-g009.jpg" position="float" orientation="portrait" xlink:type="simple" id="oo_521320.jpg"><uri content-type="original_file" xlink:type="simple">https://binary.pensoft.net/fig/521320</uri></graphic></fig><fig id="F4" position="float" orientation="portrait"><object-id xmlns:xlink="http://www.w3.org/1999/xlink" content-type="doi" xlink:type="simple">10.3897/zookeys.1025.56780.figure4</object-id><object-id xmlns:xlink="http://www.w3.org/1999/xlink" content-type="arpha" xlink:type="simple">00E1EEE8-B46C-5DF7-98BA-3DBB764B71E3</object-id><label>Figure 4.</label><caption><p>Male genitalia (ventral view) and terminalia (dorsal view) of <italic><tp:taxon-name><tp:taxon-name-part taxon-name-part-type="genus" reg="Arria">Arria</tp:taxon-name-part></tp:taxon-name></italic> spp. <bold>A–C</bold><italic><tp:taxon-name><tp:taxon-name-part taxon-name-part-type="genus" reg="Arria">A.</tp:taxon-name-part> <tp:taxon-name-part taxon-name-part-type="species" reg="pura">pura</tp:taxon-name-part></tp:taxon-name></italic> sp. nov., holotype <bold>D–F</bold><italic><tp:taxon-name><tp:taxon-name-part taxon-name-part-type="genus" reg="Arria">A.</tp:taxon-name-part> <tp:taxon-name-part taxon-name-part-type="species" reg="leigongshanensis">leigongshanensis</tp:taxon-name-part></tp:taxon-name></italic> (Ge &amp; Chen, 2008), holotype <bold>G–I</bold><italic><tp:taxon-name><tp:taxon-name-part taxon-name-part-type="genus" reg="Arria">A.</tp:taxon-name-part> <tp:taxon-name-part taxon-name-part-type="species" reg="pallida">pallida</tp:taxon-name-part></tp:taxon-name></italic> (Zhang, 1987) (<abbrev xmlns:xlink="http://www.w3.org/1999/xlink" content-type="institution" xlink:title="Institute of Entomology, Guizhou University, Guiyang, Guizhou Province, China" id="ABBRID0EMUAG" xlink:type="simple">IEGU</abbrev>: HAAP1) <bold>J–L</bold><italic><tp:taxon-name><tp:taxon-name-part taxon-name-part-type="genus" reg="Arria">A.</tp:taxon-name-part></tp:taxon-name></italic> sp.2 (<abbrev xmlns:xlink="http://www.w3.org/1999/xlink" content-type="institution" xlink:title="Institute of Entomology, Guizhou University, Guiyang, Guizhou Province, China" id="ABBRID0E1UAG" xlink:type="simple">IEGU</abbrev>: HAASP2-1). Scale bars: 1 mm.</p></caption><graphic xmlns:xlink="http://www.w3.org/1999/xlink" xlink:href="zookeys-1025-001-g004.jpg" position="float" orientation="portrait" xlink:type="simple" id="oo_521315.jpg"><uri content-type="original_file" xlink:type="simple">https://binary.pensoft.net/fig/521315</uri></graphic></fig></tp:treatment-sec><ref-list><ref id="B12"><mixed-citation xmlns:xlink="http://www.w3.org/1999/xlink" xlink:type="simple"><person-group><name name-style="western"><surname>Tinkham</surname><given-names>ER</given-names></name></person-group> (<year>1937</year>) <article-title>Studies in Chinese <tp:taxon-name><tp:taxon-name-part taxon-name-part-type="family">Mantidae</tp:taxon-name-part></tp:taxon-name> (<tp:taxon-name><tp:taxon-name-part taxon-name-part-type="order">Orthoptera</tp:taxon-name-part></tp:taxon-name>).</article-title><source>Lingnan Science Journal</source><volume>16</volume>(<issue>3</issue>): <fpage>495</fpage>–<lpage>499</lpage>.</mixed-citation></ref><ref id="B17"><mixed-citation xmlns:xlink="http://www.w3.org/1999/xlink" xlink:type="simple"><person-group><name name-style="western"><surname>Zhang</surname><given-names>GZ</given-names></name></person-group> (<year>1987</year>) <article-title>A new species of the genus <italic><tp:taxon-name><tp:taxon-name-part taxon-name-part-type="genus">Palaeothespis</tp:taxon-name-part></tp:taxon-name></italic> Tinkham from China.</article-title><source>Entomotaxonomia</source><volume>9</volume>(<issue>3</issue>): <fpage>239</fpage>–<lpage>241</lpage>.</mixed-citation></ref><ref id="B18"><mixed-citation xmlns:xlink="http://www.w3.org/1999/xlink" xlink:type="simple"><person-group><name name-style="western"><surname>Zhou</surname><given-names>WB</given-names></name><name name-style="western"><surname>Shen</surname><given-names>SG</given-names></name></person-group> (<year>1992</year>) <article-title>Study of <tp:taxon-name><tp:taxon-name-part taxon-name-part-type="order">Mantodea</tp:taxon-name-part></tp:taxon-name> fauna in Zhejiang and Yunnan provinces and two new species.</article-title><source>Journal of Shanghai Teachers University (Natural Science)</source><volume>21</volume>(<issue>1</issue>): <fpage>62</fpage>–<lpage>68</lpage>.</mixed-citation></ref><ref id="B14"><mixed-citation xmlns:xlink="http://www.w3.org/1999/xlink" xlink:type="simple"><person-group><name name-style="western"><surname>Wang</surname><given-names>TQ</given-names></name><name name-style="western"><surname>Bi</surname><given-names>DY</given-names></name></person-group> (<year>1991</year>) <article-title>Two new species of <italic><tp:taxon-name><tp:taxon-name-part taxon-name-part-type="genus">Sinomiopteryx</tp:taxon-name-part></tp:taxon-name></italic> Tinkham, 1937 (<tp:taxon-name><tp:taxon-name-part taxon-name-part-type="order">Mantodea</tp:taxon-name-part></tp:taxon-name>: <tp:taxon-name><tp:taxon-name-part taxon-name-part-type="family">Mantidae</tp:taxon-name-part></tp:taxon-name>). Contributions from Shanghai Institute of Entomology Vol.</article-title><volume>10</volume>: <fpage>125</fpage>–<lpage>128</lpage>.</mixed-citation></ref><ref id="B13"><mixed-citation xmlns:xlink="http://www.w3.org/1999/xlink" xlink:type="simple"><person-group><name name-style="western"><surname>Wang</surname><given-names>TQ</given-names></name></person-group> (<year>1993</year>) Synopsis on the classification of <tp:taxon-name><tp:taxon-name-part taxon-name-part-type="order">Mantodea</tp:taxon-name-part></tp:taxon-name> from China. Shanghai: Science and Technology publication of Shanghai, 110–116.</mixed-citation></ref><ref id="B2"><mixed-citation xmlns:xlink="http://www.w3.org/1999/xlink" xlink:type="simple"><person-group><name name-style="western"><surname>Ehrmann</surname><given-names>R</given-names></name></person-group> (<year>2002</year>) <tp:taxon-name><tp:taxon-name-part taxon-name-part-type="order">Mantodea</tp:taxon-name-part></tp:taxon-name>. Gottesanbeterinnen der Welt. Münster, Natur und Tier-Verlag Gmb H, 72, 259, 298.</mixed-citation></ref><ref id="B16"><mixed-citation xmlns:xlink="http://www.w3.org/1999/xlink" xlink:type="simple"><person-group><name name-style="western"><surname>Xu</surname><given-names>JS</given-names></name></person-group> (<year>2007</year>) <article-title>A new species of the genus <italic><tp:taxon-name><tp:taxon-name-part taxon-name-part-type="genus">Sinomiopteryx</tp:taxon-name-part></tp:taxon-name></italic> Tinkham, 1937(<tp:taxon-name><tp:taxon-name-part taxon-name-part-type="order">Mantodea</tp:taxon-name-part></tp:taxon-name>: <tp:taxon-name><tp:taxon-name-part taxon-name-part-type="family">Mantidae</tp:taxon-name-part></tp:taxon-name>) from Yunnan.</article-title><source>Entomotaxonomia</source><volume>29</volume>(<issue>4</issue>): <fpage>244</fpage>–<lpage>246</lpage>.</mixed-citation></ref><ref id="B3"><mixed-citation xmlns:xlink="http://www.w3.org/1999/xlink" xlink:type="simple"><person-group><name name-style="western"><surname>Ge</surname><given-names>DY</given-names></name><name name-style="western"><surname>Chen</surname><given-names>XS</given-names></name></person-group> (<year>2008</year>) <article-title>Review of the genus <italic><tp:taxon-name><tp:taxon-name-part taxon-name-part-type="genus">Palaeothespis</tp:taxon-name-part></tp:taxon-name></italic> Tinkham, 1937 (<tp:taxon-name><tp:taxon-name-part taxon-name-part-type="order">Mantodea</tp:taxon-name-part></tp:taxon-name>: <tp:taxon-name><tp:taxon-name-part taxon-name-part-type="family">Thespidae</tp:taxon-name-part></tp:taxon-name>), with description of one new species.</article-title><source>Zootaxa</source><volume>1716</volume>: <fpage>53</fpage>–<lpage>58</lpage>. <ext-link xlink:type="simple" ext-link-type="doi" xlink:href="10.11646/zootaxa.1716.1.5">https://doi.org/10.11646/zootaxa.1716.1.5</ext-link></mixed-citation></ref><ref id="B7"><mixed-citation xmlns:xlink="http://www.w3.org/1999/xlink" xlink:type="simple"><person-group><name name-style="western"><surname>Schwarz</surname><given-names>CJ</given-names></name><name name-style="western"><surname>Roy</surname><given-names>R</given-names></name></person-group> (<year>2018</year>) <article-title>Some taxonomic and nomenclatural changes in <tp:taxon-name><tp:taxon-name-part taxon-name-part-type="order">Mantodea</tp:taxon-name-part></tp:taxon-name> (<tp:taxon-name><tp:taxon-name-part taxon-name-part-type="class">Insecta</tp:taxon-name-part></tp:taxon-name>: <tp:taxon-name><tp:taxon-name-part taxon-name-part-type="superorder">Dictyoptera</tp:taxon-name-part></tp:taxon-name>).</article-title><source>Bulletin de la Société entomologique de France</source><volume>123</volume>(<issue>4</issue>): <fpage>456</fpage>–<lpage>456</lpage>. <ext-link xlink:type="simple" ext-link-type="doi" xlink:href="10.32475/bsef_1990">https://doi.org/10.32475/bsef_1990</ext-link></mixed-citation></ref><ref id="B8"><mixed-citation xmlns:xlink="http://www.w3.org/1999/xlink" xlink:type="simple"><person-group><name name-style="western"><surname>Schwarz</surname><given-names>CJ</given-names></name><name name-style="western"><surname>Roy</surname><given-names>R</given-names></name></person-group> (<year>2019</year>) <article-title>The systematics of <tp:taxon-name><tp:taxon-name-part taxon-name-part-type="order">Mantodea</tp:taxon-name-part></tp:taxon-name> revisited: an updated classification incorporating multiple data sources (<tp:taxon-name><tp:taxon-name-part taxon-name-part-type="class">Insecta</tp:taxon-name-part></tp:taxon-name>: <tp:taxon-name><tp:taxon-name-part taxon-name-part-type="superorder">Dictyoptera</tp:taxon-name-part></tp:taxon-name>). Annales de la Société entomologique de France (N.<tp:taxon-name><tp:taxon-name-part taxon-name-part-type="genus">S.</tp:taxon-name-part></tp:taxon-name></article-title><source>)</source><volume>55</volume>(<issue>2</issue>): <fpage>141</fpage>–<lpage>141</lpage>. <ext-link xlink:type="simple" ext-link-type="doi" xlink:href="10.1080/00379271.2018.1556567">https://doi.org/10.1080/00379271.2018.1556567</ext-link></mixed-citation></ref></ref-list></tp:taxon-treatment>
