# Supplementary material for: A new species of the genus Arria Stål, 1877 (Mantodea, Haaniidae) from China with notes on the tribe Arriini Giglio-Tos, 1919
Source: Zookeys. 2021 Mar 18;1025:1–19. doi: 10.3897/zookeys.1025.56780 (PMC7994290; doi:10.3897/zookeys.1025.56780)
Supplement: XML Treatment for Arria leigongshanensis [file zookeys.1025.56780-treatment5.xml]

<!DOCTYPE tp:taxon-treatment
  PUBLIC "-//TaxonX//DTD Taxonomic Treatment Publishing DTD v0 20100105//EN" "tax-treatment-NSO.dtd">
<tp:taxon-treatment xmlns:tp="http://www.plazi.org/taxpub"><tp:treatment-meta><kwd-group><label>Taxon classification</label><kwd><named-content xmlns:xlink="http://www.w3.org/1999/xlink" content-type="kingdom">Animalia</named-content></kwd><kwd><named-content xmlns:xlink="http://www.w3.org/1999/xlink" content-type="order">Mantodea</named-content></kwd><kwd><named-content xmlns:xlink="http://www.w3.org/1999/xlink" content-type="family">Mantidae</named-content></kwd></kwd-group><mixed-citation publication-type="journal"><person-group><name><surname>Wang</surname><given-names>Ying-jian</given-names></name><name><surname>Yang</surname><given-names>Lin</given-names></name><name><surname>Ye</surname><given-names>Fei</given-names></name><name><surname>Chen</surname><given-names>Xiang-sheng</given-names></name></person-group><article-title>A new species of the genus <italic><tp:taxon-name><tp:taxon-name-part taxon-name-part-type="genus" reg="Arria">Arria</tp:taxon-name-part></tp:taxon-name></italic> Stål, 1877 (<tp:taxon-name><tp:taxon-name-part taxon-name-part-type="order">Mantodea</tp:taxon-name-part></tp:taxon-name>, <tp:taxon-name><tp:taxon-name-part taxon-name-part-type="family">Haaniidae</tp:taxon-name-part></tp:taxon-name>) from China with notes on the tribe <tp:taxon-name><tp:taxon-name-part taxon-name-part-type="tribe">Arriini</tp:taxon-name-part></tp:taxon-name> Giglio-Tos, 1919</article-title><source>Zookeys</source><day>18</day><month>3</month><year>2021</year><volume>1025</volume><fpage>1</fpage><lpage>19</lpage><pub-id pub-id-type="doi">10.3897/zookeys.1025.56780</pub-id></mixed-citation></tp:treatment-meta><tp:nomenclature><tp:taxon-name><object-id xmlns:xlink="http://www.w3.org/1999/xlink" content-type="arpha" xlink:type="simple">91D83325-A5DA-5457-885B-1B3509709052</object-id>
            <tp:taxon-name-part taxon-name-part-type="genus" reg="Arria">Arria</tp:taxon-name-part>
            <tp:taxon-name-part taxon-name-part-type="species" reg="leigongshanensis">leigongshanensis</tp:taxon-name-part>
          </tp:taxon-name><tp:taxon-authority>(Ge &amp; Chen, 2008)</tp:taxon-authority><xref ref-type="fig" rid="F4">Figs 4D–F</xref><xref ref-type="fig" rid="F9">, 9A</xref><xref ref-type="fig" rid="F10">, 10E–H</xref><tp:nomenclature-citation-list><tp:nomenclature-citation><tp:taxon-name>
                <tp:taxon-name-part taxon-name-part-type="genus" reg="Palaeothespis">Palaeothespis</tp:taxon-name-part> <tp:taxon-name-part taxon-name-part-type="species" reg="leigongshanensis">leigongshanensis</tp:taxon-name-part></tp:taxon-name><comment>Ge &amp; Chen, 2008: 53–58.</comment></tp:nomenclature-citation></tp:nomenclature-citation-list></tp:nomenclature><tp:treatment-sec sec-type="material" id="SECID0ENSAE"><title>Material examined.</title><p><bold><italic>Holotype</italic>,</bold> 1♂, China: Guizhou Prov., Leigong Mountain National Natural Reserve, 13.IX.2005, Qiong-Zhang Song leg.; <bold><italic>Paratype</italic></bold>, 1♀, same locality as for holotype, 14.IX.2005, Zhi-Jie Wang leg. (<abbrev xmlns:xlink="http://www.w3.org/1999/xlink" content-type="institution" xlink:title="Institute of Entomology, Guizhou University, Guiyang, Guizhou Province, China" id="ABBRID0E2SAE" xlink:type="simple">IEGU</abbrev>).</p></tp:treatment-sec><tp:treatment-sec><!--Section generated to contain objects referenced in tp:taxon-treatment.--><fig id="F4" position="float" orientation="portrait"><object-id xmlns:xlink="http://www.w3.org/1999/xlink" content-type="doi" xlink:type="simple">10.3897/zookeys.1025.56780.figure4</object-id><object-id xmlns:xlink="http://www.w3.org/1999/xlink" content-type="arpha" xlink:type="simple">00E1EEE8-B46C-5DF7-98BA-3DBB764B71E3</object-id><label>Figure 4.</label><caption><p>Male genitalia (ventral view) and terminalia (dorsal view) of <italic><tp:taxon-name><tp:taxon-name-part taxon-name-part-type="genus" reg="Arria">Arria</tp:taxon-name-part></tp:taxon-name></italic> spp. <bold>A–C</bold><italic><tp:taxon-name><tp:taxon-name-part taxon-name-part-type="genus" reg="Arria">A.</tp:taxon-name-part> <tp:taxon-name-part taxon-name-part-type="species" reg="pura">pura</tp:taxon-name-part></tp:taxon-name></italic> sp. nov., holotype <bold>D–F</bold><italic><tp:taxon-name><tp:taxon-name-part taxon-name-part-type="genus" reg="Arria">A.</tp:taxon-name-part> <tp:taxon-name-part taxon-name-part-type="species" reg="leigongshanensis">leigongshanensis</tp:taxon-name-part></tp:taxon-name></italic> (Ge &amp; Chen, 2008), holotype <bold>G–I</bold><italic><tp:taxon-name><tp:taxon-name-part taxon-name-part-type="genus" reg="Arria">A.</tp:taxon-name-part> <tp:taxon-name-part taxon-name-part-type="species" reg="pallida">pallida</tp:taxon-name-part></tp:taxon-name></italic> (Zhang, 1987) (<abbrev xmlns:xlink="http://www.w3.org/1999/xlink" content-type="institution" xlink:title="Institute of Entomology, Guizhou University, Guiyang, Guizhou Province, China" id="ABBRID0EMUAG" xlink:type="simple">IEGU</abbrev>: HAAP1) <bold>J–L</bold><italic><tp:taxon-name><tp:taxon-name-part taxon-name-part-type="genus" reg="Arria">A.</tp:taxon-name-part></tp:taxon-name></italic> sp.2 (<abbrev xmlns:xlink="http://www.w3.org/1999/xlink" content-type="institution" xlink:title="Institute of Entomology, Guizhou University, Guiyang, Guizhou Province, China" id="ABBRID0E1UAG" xlink:type="simple">IEGU</abbrev>: HAASP2-1). Scale bars: 1 mm.</p></caption><graphic xmlns:xlink="http://www.w3.org/1999/xlink" xlink:href="zookeys-1025-001-g004.jpg" position="float" orientation="portrait" xlink:type="simple" id="oo_521315.jpg"><uri content-type="original_file" xlink:type="simple">https://binary.pensoft.net/fig/521315</uri></graphic></fig><fig id="F9" position="float" orientation="portrait"><object-id xmlns:xlink="http://www.w3.org/1999/xlink" content-type="doi" xlink:type="simple">10.3897/zookeys.1025.56780.figure9</object-id><object-id xmlns:xlink="http://www.w3.org/1999/xlink" content-type="arpha" xlink:type="simple">F85E5512-25B8-5DDC-83FE-5F67C4A5CFD9</object-id><label>Figure 9.</label><caption><p>Comparison of <tp:taxon-name><tp:taxon-name-part taxon-name-part-type="tribe">Arriini</tp:taxon-name-part></tp:taxon-name> spp., right fore- and hindwings, dorsal view <bold>A, C, E, G</bold> forewings <bold>B, D–F</bold> hindwings <bold>A, B</bold><italic><tp:taxon-name><tp:taxon-name-part taxon-name-part-type="genus" reg="Arria">A.</tp:taxon-name-part></tp:taxon-name></italic> sp.1 (<abbrev xmlns:xlink="http://www.w3.org/1999/xlink" content-type="institution" xlink:title="Institute of Entomology, Guizhou University, Guiyang, Guizhou Province, China" id="ABBRID0EOQBG" xlink:type="simple">IEGU</abbrev>: HAASP1-1) <bold>C, D</bold><italic><tp:taxon-name><tp:taxon-name-part taxon-name-part-type="genus" reg="Arria">A.</tp:taxon-name-part></tp:taxon-name></italic> sp.2 (<abbrev xmlns:xlink="http://www.w3.org/1999/xlink" content-type="institution" xlink:title="Institute of Entomology, Guizhou University, Guiyang, Guizhou Province, China" id="ABBRID0E3QBG" xlink:type="simple">IEGU</abbrev>: HAASP2-1) <bold>E, F</bold><italic><tp:taxon-name><tp:taxon-name-part taxon-name-part-type="genus" reg="Arria">A.</tp:taxon-name-part></tp:taxon-name></italic> sp.2 (<abbrev xmlns:xlink="http://www.w3.org/1999/xlink" content-type="institution" xlink:title="Institute of Entomology, Guizhou University, Guiyang, Guizhou Province, China" id="ABBRID0EKRBG" xlink:type="simple">IEGU</abbrev>: HAASP2-1) <bold>G, H</bold><italic><tp:taxon-name><tp:taxon-name-part taxon-name-part-type="genus" reg="Sinomiopteryx">S.</tp:taxon-name-part></tp:taxon-name></italic> sp.2 (HASSP2-1). Not to scale.</p></caption><graphic xmlns:xlink="http://www.w3.org/1999/xlink" xlink:href="zookeys-1025-001-g009.jpg" position="float" orientation="portrait" xlink:type="simple" id="oo_521320.jpg"><uri content-type="original_file" xlink:type="simple">https://binary.pensoft.net/fig/521320</uri></graphic></fig><fig id="F10" position="float" orientation="portrait"><object-id xmlns:xlink="http://www.w3.org/1999/xlink" content-type="doi" xlink:type="simple">10.3897/zookeys.1025.56780.figure10</object-id><object-id xmlns:xlink="http://www.w3.org/1999/xlink" content-type="arpha" xlink:type="simple">6C57D998-5EF8-55E4-8059-342F37F95AEA</object-id><label>Figure 10.</label><caption><p>Holotypes of <tp:taxon-name><tp:taxon-name-part taxon-name-part-type="tribe">Arriini</tp:taxon-name-part></tp:taxon-name> spp. <bold>A, E, I, M</bold> dorsal habitus <bold>B, F, J, N</bold> ventral habitus <bold>C, G, K, O</bold> lateral habitus <bold>D, H, L, P</bold> labels <bold>A–D</bold><italic><tp:taxon-name><tp:taxon-name-part taxon-name-part-type="genus" reg="Arria">A.</tp:taxon-name-part> <tp:taxon-name-part taxon-name-part-type="species" reg="brevifrons">brevifrons</tp:taxon-name-part></tp:taxon-name></italic> comb. nov. (<abbrev xmlns:xlink="http://www.w3.org/1999/xlink" content-type="institution" xlink:title="Shanghai Entomological Museum, CAS, Shanghai, China" id="ABBRID0EC3BG" xlink:type="simple">SEM</abbrev>) <bold>E–H</bold><italic><tp:taxon-name><tp:taxon-name-part taxon-name-part-type="genus" reg="Arria">A.</tp:taxon-name-part> <tp:taxon-name-part taxon-name-part-type="species" reg="leigongshanensis">leigongshanensis</tp:taxon-name-part></tp:taxon-name></italic> (<abbrev xmlns:xlink="http://www.w3.org/1999/xlink" content-type="institution" xlink:title="Institute of Entomology, Guizhou University, Guiyang, Guizhou Province, China" id="ABBRID0EU3BG" xlink:type="simple">IEGU</abbrev>) <bold>I–L</bold><italic><tp:taxon-name><tp:taxon-name-part taxon-name-part-type="genus" reg="Arria">A.</tp:taxon-name-part> <tp:taxon-name-part taxon-name-part-type="species" reg="pallida">pallida</tp:taxon-name-part></tp:taxon-name></italic> (<named-content xmlns:xlink="http://www.w3.org/1999/xlink" content-type="dwc:institutional_code" xlink:type="simple">NFU</named-content>) M-P <italic><tp:taxon-name><tp:taxon-name-part taxon-name-part-type="genus" reg="Sinomiopteryx">S.</tp:taxon-name-part> <tp:taxon-name-part taxon-name-part-type="species" reg="guangxiensis">guangxiensis</tp:taxon-name-part></tp:taxon-name></italic> (<abbrev xmlns:xlink="http://www.w3.org/1999/xlink" content-type="institution" xlink:title="Shanghai Entomological Museum, CAS, Shanghai, China" id="ABBRID0EZ4BG" xlink:type="simple">SEM</abbrev>). Not to scale.</p></caption><graphic xmlns:xlink="http://www.w3.org/1999/xlink" xlink:href="zookeys-1025-001-g010.jpg" position="float" orientation="portrait" xlink:type="simple" id="oo_521321.jpg"><uri content-type="original_file" xlink:type="simple">https://binary.pensoft.net/fig/521321</uri></graphic></fig></tp:treatment-sec></tp:taxon-treatment>
