# Supplementary material for: A new species of the genus Arria Stål, 1877 (Mantodea, Haaniidae) from China with notes on the tribe Arriini Giglio-Tos, 1919
Source: Zookeys. 2021 Mar 18;1025:1–19. doi: 10.3897/zookeys.1025.56780 (PMC7994290; doi:10.3897/zookeys.1025.56780)
Supplement: XML Treatment for Arria meghalayensis [file zookeys.1025.56780-treatment6.xml]

<!DOCTYPE tp:taxon-treatment
  PUBLIC "-//TaxonX//DTD Taxonomic Treatment Publishing DTD v0 20100105//EN" "tax-treatment-NSO.dtd">
<tp:taxon-treatment xmlns:tp="http://www.plazi.org/taxpub"><tp:treatment-meta><kwd-group><label>Taxon classification</label><kwd><named-content xmlns:xlink="http://www.w3.org/1999/xlink" content-type="kingdom">Animalia</named-content></kwd><kwd><named-content xmlns:xlink="http://www.w3.org/1999/xlink" content-type="order">Mantodea</named-content></kwd><kwd><named-content xmlns:xlink="http://www.w3.org/1999/xlink" content-type="family">Mantidae</named-content></kwd></kwd-group><mixed-citation publication-type="journal"><person-group><name><surname>Wang</surname><given-names>Ying-jian</given-names></name><name><surname>Yang</surname><given-names>Lin</given-names></name><name><surname>Ye</surname><given-names>Fei</given-names></name><name><surname>Chen</surname><given-names>Xiang-sheng</given-names></name></person-group><article-title>A new species of the genus <italic><tp:taxon-name><tp:taxon-name-part taxon-name-part-type="genus" reg="Arria">Arria</tp:taxon-name-part></tp:taxon-name></italic> Stål, 1877 (<tp:taxon-name><tp:taxon-name-part taxon-name-part-type="order">Mantodea</tp:taxon-name-part></tp:taxon-name>, <tp:taxon-name><tp:taxon-name-part taxon-name-part-type="family">Haaniidae</tp:taxon-name-part></tp:taxon-name>) from China with notes on the tribe <tp:taxon-name><tp:taxon-name-part taxon-name-part-type="tribe">Arriini</tp:taxon-name-part></tp:taxon-name> Giglio-Tos, 1919</article-title><source>Zookeys</source><day>18</day><month>3</month><year>2021</year><volume>1025</volume><fpage>1</fpage><lpage>19</lpage><pub-id pub-id-type="doi">10.3897/zookeys.1025.56780</pub-id></mixed-citation></tp:treatment-meta><tp:nomenclature><tp:taxon-name><object-id xmlns:xlink="http://www.w3.org/1999/xlink" content-type="arpha" xlink:type="simple">33B5CEA9-3C29-5028-A706-6920ADBD8C4D</object-id>
            <tp:taxon-name-part taxon-name-part-type="genus" reg="Arria">Arria</tp:taxon-name-part>
            <tp:taxon-name-part taxon-name-part-type="species" reg="meghalayensis">meghalayensis</tp:taxon-name-part>
          </tp:taxon-name><tp:taxon-authority>(Mukherjee, 1995)</tp:taxon-authority><tp:nomenclature-citation-list><tp:nomenclature-citation><tp:taxon-name>
                <tp:taxon-name-part taxon-name-part-type="genus" reg="Pseudothespis">Pseudothespis</tp:taxon-name-part> <tp:taxon-name-part taxon-name-part-type="species" reg="meghalayensis">meghalayensis</tp:taxon-name-part></tp:taxon-name><comment>Mukherjee, 1995: 60; <xref ref-type="bibr" rid="B7">Schwarz and Roy 2018</xref>: 456.</comment></tp:nomenclature-citation></tp:nomenclature-citation-list></tp:nomenclature><ref-list><ref id="B7"><mixed-citation xmlns:xlink="http://www.w3.org/1999/xlink" xlink:type="simple"><person-group><name name-style="western"><surname>Schwarz</surname><given-names>CJ</given-names></name><name name-style="western"><surname>Roy</surname><given-names>R</given-names></name></person-group> (<year>2018</year>) <article-title>Some taxonomic and nomenclatural changes in <tp:taxon-name><tp:taxon-name-part taxon-name-part-type="order">Mantodea</tp:taxon-name-part></tp:taxon-name> (<tp:taxon-name><tp:taxon-name-part taxon-name-part-type="class">Insecta</tp:taxon-name-part></tp:taxon-name>: <tp:taxon-name><tp:taxon-name-part taxon-name-part-type="superorder">Dictyoptera</tp:taxon-name-part></tp:taxon-name>).</article-title><source>Bulletin de la Société entomologique de France</source><volume>123</volume>(<issue>4</issue>): <fpage>456</fpage>–<lpage>456</lpage>. <ext-link xlink:type="simple" ext-link-type="doi" xlink:href="10.32475/bsef_1990">https://doi.org/10.32475/bsef_1990</ext-link></mixed-citation></ref></ref-list></tp:taxon-treatment>
