# Supplementary material for: A new species of the genus Arria Stål, 1877 (Mantodea, Haaniidae) from China with notes on the tribe Arriini Giglio-Tos, 1919
Source: Zookeys. 2021 Mar 18;1025:1–19. doi: 10.3897/zookeys.1025.56780 (PMC7994290; doi:10.3897/zookeys.1025.56780)
Supplement: XML Treatment for Arria pura [file zookeys.1025.56780-treatment9.xml]

<!DOCTYPE tp:taxon-treatment
  PUBLIC "-//TaxonX//DTD Taxonomic Treatment Publishing DTD v0 20100105//EN" "tax-treatment-NSO.dtd">
<tp:taxon-treatment xmlns:tp="http://www.plazi.org/taxpub"><tp:treatment-meta><kwd-group><label>Taxon classification</label><kwd><named-content xmlns:xlink="http://www.w3.org/1999/xlink" content-type="kingdom">Animalia</named-content></kwd><kwd><named-content xmlns:xlink="http://www.w3.org/1999/xlink" content-type="order">Mantodea</named-content></kwd><kwd><named-content xmlns:xlink="http://www.w3.org/1999/xlink" content-type="family">Mantidae</named-content></kwd></kwd-group><mixed-citation publication-type="journal"><person-group><name><surname>Wang</surname><given-names>Ying-jian</given-names></name><name><surname>Yang</surname><given-names>Lin</given-names></name><name><surname>Ye</surname><given-names>Fei</given-names></name><name><surname>Chen</surname><given-names>Xiang-sheng</given-names></name></person-group><article-title>A new species of the genus <italic><tp:taxon-name><tp:taxon-name-part taxon-name-part-type="genus" reg="Arria">Arria</tp:taxon-name-part></tp:taxon-name></italic> Stål, 1877 (<tp:taxon-name><tp:taxon-name-part taxon-name-part-type="order">Mantodea</tp:taxon-name-part></tp:taxon-name>, <tp:taxon-name><tp:taxon-name-part taxon-name-part-type="family">Haaniidae</tp:taxon-name-part></tp:taxon-name>) from China with notes on the tribe <tp:taxon-name><tp:taxon-name-part taxon-name-part-type="tribe">Arriini</tp:taxon-name-part></tp:taxon-name> Giglio-Tos, 1919</article-title><source>Zookeys</source><day>18</day><month>3</month><year>2021</year><volume>1025</volume><fpage>1</fpage><lpage>19</lpage><pub-id pub-id-type="doi">10.3897/zookeys.1025.56780</pub-id></mixed-citation></tp:treatment-meta><tp:nomenclature><tp:taxon-name><object-id xmlns:xlink="http://www.w3.org/1999/xlink" content-type="arpha" xlink:type="simple">D4C2C1E6-107F-5758-A523-031690F62B7D</object-id>
            <tp:taxon-name-part taxon-name-part-type="genus" reg="Arria">Arria</tp:taxon-name-part>
            <tp:taxon-name-part taxon-name-part-type="species" reg="pura">pura</tp:taxon-name-part>
            <object-id xmlns:xlink="http://www.w3.org/1999/xlink" content-type="zoobank" xlink:type="simple">http://zoobank.org/12C0F813-0717-4B2D-81C7-1E713062E2AE</object-id>
          </tp:taxon-name><tp:taxon-authority>Wang &amp; Chen</tp:taxon-authority><tp:taxon-status xmlns:xlink="http://www.w3.org/1999/xlink" xlink:type="simple">sp. nov.</tp:taxon-status><xref ref-type="fig" rid="F1">Figs 1</xref><xref ref-type="fig" rid="F2">, 2</xref><xref ref-type="fig" rid="F3">, 3</xref><xref ref-type="fig" rid="F4">, 4A–C</xref><xref ref-type="fig" rid="F6">, 6</xref></tp:nomenclature><tp:treatment-sec sec-type="type material" id="SECID0EC6AE"><title>Type material.</title><p><bold><italic>Holotype</italic>:</bold> ♂, China: Guizhou Province, Weining County, Jinzhong Town (<named-content xmlns:xlink="http://www.w3.org/1999/xlink" content-type="dwc:verbatimCoordinates" xlink:type="simple"><named-content content-type="geo-json" specific-use="{&#34;type&#34;:&#34;Point&#34;,&#34;coordinates&#34;:[104.621500,26.705667]}" id="NCID0EQ6AE" xlink:type="simple">26°42.34'N, 104°37.29'E</named-content></named-content>), 2550 m, 17.VIII.2017, Ying-Jian Wang; <bold><italic>Paratypes</italic></bold>: 1♀, same data and locality as holotype (<abbrev xmlns:xlink="http://www.w3.org/1999/xlink" content-type="institution" xlink:title="Institute of Entomology, Guizhou University, Guiyang, Guizhou Province, China" id="ABBRID0EY6AE" xlink:type="simple">IEGU</abbrev>), PT1; 1♀, Guizhou Province, Weining County, Xueshan Town (<named-content xmlns:xlink="http://www.w3.org/1999/xlink" content-type="dwc:verbatimCoordinates" xlink:type="simple"><named-content content-type="geo-json" specific-use="{&#34;type&#34;:&#34;Point&#34;,&#34;coordinates&#34;:[104.111333,27.067333]}" id="NCID0EBAAG" xlink:type="simple">27°04.04'N, 104°06.68'E</named-content></named-content>), 2450 m, 2.IX.2019, Feng-E Li, PT2.</p><fig id="F1" position="float" orientation="portrait"><object-id xmlns:xlink="http://www.w3.org/1999/xlink" content-type="doi" xlink:type="simple">10.3897/zookeys.1025.56780.figure1</object-id><object-id xmlns:xlink="http://www.w3.org/1999/xlink" content-type="arpha" xlink:type="simple">AE1F1000-43BE-576D-BA72-65946B850977</object-id><label>Figure 1.</label><caption><p><italic><tp:taxon-name><tp:taxon-name-part taxon-name-part-type="genus" reg="Arria">Arria</tp:taxon-name-part> <tp:taxon-name-part taxon-name-part-type="species" reg="pura">pura</tp:taxon-name-part></tp:taxon-name></italic> sp. nov., dorsal habitus <bold>A</bold> male holotype <bold>B</bold> female paratype <bold>C</bold> posteroventral genicular spines of male forefemur (not to scale). Scale bar: 10 mm.</p></caption><graphic xmlns:xlink="http://www.w3.org/1999/xlink" xlink:href="zookeys-1025-001-g001.jpg" position="float" orientation="portrait" xlink:type="simple" id="oo_521312.jpg"><uri content-type="original_file" xlink:type="simple">https://binary.pensoft.net/fig/521312</uri></graphic></fig></tp:treatment-sec><tp:treatment-sec sec-type="description" id="SECID0EEBAG"><title>Description.</title><p>Measurements are provided in Table <xref ref-type="table" rid="T1">1</xref>.</p><table-wrap id="T1" position="float" orientation="portrait"><label>Table 1.</label><caption><p><italic><tp:taxon-name><tp:taxon-name-part taxon-name-part-type="genus" reg="Arria">Arria</tp:taxon-name-part> <tp:taxon-name-part taxon-name-part-type="species" reg="pura">pura</tp:taxon-name-part></tp:taxon-name></italic> sp. nov., measurements of type specimens, in mm.</p></caption><table id="TID0EXRAG" rules="all"><tbody><tr><th rowspan="1" colspan="1">Measured structure</th><th rowspan="1" colspan="1"><abbrev xmlns:xlink="http://www.w3.org/1999/xlink" xlink:title="holotype" id="ABBRID0EOCAG" xlink:type="simple">HT</abbrev> (male)</th><th rowspan="1" colspan="1">PT1(female) #1</th><th rowspan="1" colspan="1">PT2(female)</th></tr><tr><td rowspan="1" colspan="1">Head width</td><td rowspan="1" colspan="1">2.6</td><td rowspan="1" colspan="1">3.2</td><td rowspan="1" colspan="1">3.1</td></tr><tr><td rowspan="1" colspan="1">Head length</td><td rowspan="1" colspan="1">1.8</td><td rowspan="1" colspan="1">2.5</td><td rowspan="1" colspan="1">2.3</td></tr><tr><td rowspan="1" colspan="1">Lower frons width</td><td rowspan="1" colspan="1">1.0</td><td rowspan="1" colspan="1">1.2</td><td rowspan="1" colspan="1">1.2</td></tr><tr><td rowspan="1" colspan="1">Lower frons length</td><td rowspan="1" colspan="1">0.4</td><td rowspan="1" colspan="1">0.5</td><td rowspan="1" colspan="1">0.4</td></tr><tr><td rowspan="1" colspan="1">Body length</td><td rowspan="1" colspan="1">26.3</td><td rowspan="1" colspan="1">23.0</td><td rowspan="1" colspan="1">21.9</td></tr><tr><td rowspan="1" colspan="1">Pronotum length</td><td rowspan="1" colspan="1">5.3</td><td rowspan="1" colspan="1">6.1</td><td rowspan="1" colspan="1">5.7</td></tr><tr><td rowspan="1" colspan="1">Prozone length</td><td rowspan="1" colspan="1">2.1</td><td rowspan="1" colspan="1">2.4</td><td rowspan="1" colspan="1">2.3</td></tr><tr><td rowspan="1" colspan="1">Metazone length</td><td rowspan="1" colspan="1">3.2</td><td rowspan="1" colspan="1">3.7</td><td rowspan="1" colspan="1">3.4</td></tr><tr><td rowspan="1" colspan="1">Pronotum max. width</td><td rowspan="1" colspan="1">1.7</td><td rowspan="1" colspan="1">2.1</td><td rowspan="1" colspan="1">2.0</td></tr><tr><td rowspan="1" colspan="1">Forewing length</td><td rowspan="1" colspan="1">21.6</td><td rowspan="1" colspan="1">–</td><td rowspan="1" colspan="1">–</td></tr><tr><td rowspan="1" colspan="1">Forewing max. width</td><td rowspan="1" colspan="1">4.0</td><td rowspan="1" colspan="1">–</td><td rowspan="1" colspan="1">–</td></tr><tr><td rowspan="1" colspan="1">Forecoxa length</td><td rowspan="1" colspan="1">4.3</td><td rowspan="1" colspan="1">4.7</td><td rowspan="1" colspan="1">4.5</td></tr><tr><td rowspan="1" colspan="1">Forefemur length</td><td rowspan="1" colspan="1">5.3</td><td rowspan="1" colspan="1">5.6</td><td rowspan="1" colspan="1">5.3</td></tr><tr><td rowspan="1" colspan="1">Forefemur max. width</td><td rowspan="1" colspan="1">0.7</td><td rowspan="1" colspan="1">1.0</td><td rowspan="1" colspan="1">1.0</td></tr><tr><td rowspan="1" colspan="1">Foretibia length</td><td rowspan="1" colspan="1">2.8</td><td rowspan="1" colspan="1">3.2</td><td rowspan="1" colspan="1">3.1</td></tr><tr><td rowspan="1" colspan="1">Foretarsus length</td><td rowspan="1" colspan="1">4.0</td><td rowspan="1" colspan="1">3.0</td><td rowspan="1" colspan="1">2.8</td></tr><tr><td rowspan="1" colspan="1">Mesocoxa length</td><td rowspan="1" colspan="1">1.5</td><td rowspan="1" colspan="1">1.6</td><td rowspan="1" colspan="1">1.8</td></tr><tr><td rowspan="1" colspan="1">Mesofemur length</td><td rowspan="1" colspan="1">4.4</td><td rowspan="1" colspan="1">4.0</td><td rowspan="1" colspan="1">3.8</td></tr><tr><td rowspan="1" colspan="1">Mesotibia length</td><td rowspan="1" colspan="1">3.2</td><td rowspan="1" colspan="1">3.0</td><td rowspan="1" colspan="1">2.9</td></tr><tr><td rowspan="1" colspan="1">Mesotarsus length</td><td rowspan="1" colspan="1">2.9</td><td rowspan="1" colspan="1">2.4</td><td rowspan="1" colspan="1">2.2</td></tr><tr><td rowspan="1" colspan="1">Metacoxa length</td><td rowspan="1" colspan="1">1.8</td><td rowspan="1" colspan="1">1.8</td><td rowspan="1" colspan="1">1.8</td></tr><tr><td rowspan="1" colspan="1">Metafemur length</td><td rowspan="1" colspan="1">5.2</td><td rowspan="1" colspan="1">4.7</td><td rowspan="1" colspan="1">4.5</td></tr><tr><td rowspan="1" colspan="1">Metatibia length</td><td rowspan="1" colspan="1">5.6</td><td rowspan="1" colspan="1">4.8</td><td rowspan="1" colspan="1">4.4</td></tr><tr><td rowspan="1" colspan="1">Metatarsus length</td><td rowspan="1" colspan="1">4.3</td><td rowspan="1" colspan="1">3.5</td><td rowspan="1" colspan="1">3.1</td></tr><tr><td rowspan="1" colspan="1">Subgenital plate length</td><td rowspan="1" colspan="1">1.7</td><td rowspan="1" colspan="1">1.9</td><td rowspan="1" colspan="1">1.6</td></tr><tr><td rowspan="1" colspan="1">Subgenital plate width</td><td rowspan="1" colspan="1">1.4</td><td rowspan="1" colspan="1">3.5</td><td rowspan="1" colspan="1">3.2</td></tr></tbody></table></table-wrap><p><bold>Male.</bold> Small, slender (Figs <xref ref-type="fig" rid="F1">1A</xref>, <xref ref-type="fig" rid="F3">3</xref>).</p><p><bold><italic>Head</italic></bold> (Fig. <xref ref-type="fig" rid="F2">2A</xref>). Triangular, about 1.4 times as wide as long. Vertex with pair of paramedian depressions, otherwise flat. Compound eyes oval and large, conspicuously projecting outside profile of head. Juxtaocular bulges present, extending to the dorsal edge of vertex. Ocelli large and elliptic, lateral paired ocelli larger. Antennae filiform, ciliated. Scapus cylinder-shaped, slightly depressed in the middle, approximate as length as width. Pedicellus almost as long as scapus yet narrower, goblet-space. Third antennomere about as long as pedicel. Fourth antennomere less than half of third length. Lower frons transverse, 4.2 times as wide as high, flat medially, with dorsal and lateral margins bordered by protruding ridge, ventral margin inconspicuous, dorsal margin obtuse-angled. Clypeus smooth, above of ventral margin with a transverse groove.</p><fig id="F2" position="float" orientation="portrait"><object-id xmlns:xlink="http://www.w3.org/1999/xlink" content-type="doi" xlink:type="simple">10.3897/zookeys.1025.56780.figure2</object-id><object-id xmlns:xlink="http://www.w3.org/1999/xlink" content-type="arpha" xlink:type="simple">4579FFF2-94FC-57D1-8759-96987749CB1B</object-id><label>Figure 2.</label><caption><p><italic><tp:taxon-name><tp:taxon-name-part taxon-name-part-type="genus" reg="Arria">Arria</tp:taxon-name-part> <tp:taxon-name-part taxon-name-part-type="species" reg="pura">pura</tp:taxon-name-part></tp:taxon-name></italic> sp. nov., details of morphology <bold>A–F</bold> male <bold>G–K</bold> female <bold>A, G</bold> head, frontal view <bold>B, H</bold> pronotum, dorsal view <bold>C</bold> forewing, dorsal view <bold>D, I</bold> forecoxa, ventral view <bold>E, J</bold> fore- trochanter and femur, ventral view <bold>F, K</bold> foretibia, ventral view. Scale bars: 5 mm (<bold>C</bold>); 1 mm (<bold>A, B, D–K</bold>).</p></caption><graphic xmlns:xlink="http://www.w3.org/1999/xlink" xlink:href="zookeys-1025-001-g002.jpg" position="float" orientation="portrait" xlink:type="simple" id="oo_521313.jpg"><uri content-type="original_file" xlink:type="simple">https://binary.pensoft.net/fig/521313</uri></graphic></fig><fig id="F3" position="float" orientation="portrait"><object-id xmlns:xlink="http://www.w3.org/1999/xlink" content-type="doi" xlink:type="simple">10.3897/zookeys.1025.56780.figure3</object-id><object-id xmlns:xlink="http://www.w3.org/1999/xlink" content-type="arpha" xlink:type="simple">1FE94181-A497-5BE4-A77D-6679A04D5E4D</object-id><label>Figure 3.</label><caption><p>Male last instar nymph of <italic><tp:taxon-name><tp:taxon-name-part taxon-name-part-type="genus" reg="Arria">A.</tp:taxon-name-part> <tp:taxon-name-part taxon-name-part-type="species" reg="pura">pura</tp:taxon-name-part></tp:taxon-name></italic> sp. nov. holotype, life habitus <bold>A</bold> dorsal view <bold>B</bold> lateral view. Photograph by Ying-Jian Wang.</p></caption><graphic xmlns:xlink="http://www.w3.org/1999/xlink" xlink:href="zookeys-1025-001-g003.jpg" position="float" orientation="portrait" xlink:type="simple" id="oo_521314.jpg"><uri content-type="original_file" xlink:type="simple">https://binary.pensoft.net/fig/521314</uri></graphic></fig><p><bold><italic>Prothorax</italic></bold> (Fig. <xref ref-type="fig" rid="F2">2B</xref>). Short, 3.2 times as long as wide, metazone 1.5 times as long as prozone, lateral margins with small and few setiferous denticulations, middle carina present but feeble in prozone, behind supracoxal sulcus with pair of depressions, posterior margin with pair of paramedian bulges. Prosternum with middle carina posteriad supracoxal sulcus.</p><p><bold><italic>Cervix</italic>.</bold> No ventral cervical sclerite. Intercervical sclerite merged at middle, without torus intercervicalis. Postcervical plate and furcasternite flat.</p><p><bold><italic>Metathorax</italic>.</bold> With cyclopean ear of DK type.</p><p><bold><italic>Forelegs</italic>.</bold> Forecoxa longer than metazone with anterior lobes diverging, dorsal edge and ventral edge with 3–4 and 9–11 tubercules respectively, all tubercules with small seta (Fig. <xref ref-type="fig" rid="F2">2D</xref>); anterior and posterior surface of forecoxa mostly smooth. Forefemur (Fig. <xref ref-type="fig" rid="F2">2E</xref>) slender, with four posteroventral spines, almost as long as each other; four discoidal spines, numeric patterns: 1231, the fourth discoidal spines inclined toward apex strongly; eleven anteroventral spines, the resulting arrangement of the holotype being iIiIiIiIiiI; posteroventral genicular lobe with two spines arranged in a row and the small one near apex (Fig. <xref ref-type="fig" rid="F1">1C</xref>); anteroventral genicular lobe with a single spine; F = 4DS/11AvS/4PvS. Foretibia armament: six posteroventral spines, the apical two closes to each other; eight anteroventral spines, elongating distally; T = 8AvS/6PvS. Metatarsus 1.5 times as long as remaining tarsomeres combined.</p><p><bold><italic>Middle and hind legs</italic>.</bold> Long, cursorial. Meso- and metafemur apically without genicular spine. Meso- and metatibia apically with two spines. Middle 2 to 5 tarsomeres combined 1.6 times as long as middle metatarsus. Hind metatarsus slightly longer than remaining tarsomeres combined.</p><p><bold><italic>Wings</italic></bold> (Fig. <xref ref-type="fig" rid="F2">2C</xref>). Fully developed, surpassing the end of abdomen. Forewing hyaline without spots, 5.4 times as long as width. Costal field reaches 4/5 of the forewing’s length. Stigma elongated, inconspicuous.</p><p><bold><italic>Abdomen</italic>.</bold> Depressed dorsoventrally, coxosternite 9 (subgenital plate) (Fig. <xref ref-type="fig" rid="F4">4C</xref>) longer than wide, covered ventrally and laterally by numerous setae. Tergite 10 (supra-anal plate) (Fig. <xref ref-type="fig" rid="F4">4B</xref>) triangular. Cerci with approximate 12 cercomeres, difficult to distinguish from each other near the base, distal-most cercomere elongate.</p><fig id="F4" position="float" orientation="portrait"><object-id xmlns:xlink="http://www.w3.org/1999/xlink" content-type="doi" xlink:type="simple">10.3897/zookeys.1025.56780.figure4</object-id><object-id xmlns:xlink="http://www.w3.org/1999/xlink" content-type="arpha" xlink:type="simple">00E1EEE8-B46C-5DF7-98BA-3DBB764B71E3</object-id><label>Figure 4.</label><caption><p>Male genitalia (ventral view) and terminalia (dorsal view) of <italic><tp:taxon-name><tp:taxon-name-part taxon-name-part-type="genus" reg="Arria">Arria</tp:taxon-name-part></tp:taxon-name></italic> spp. <bold>A–C</bold><italic><tp:taxon-name><tp:taxon-name-part taxon-name-part-type="genus" reg="Arria">A.</tp:taxon-name-part> <tp:taxon-name-part taxon-name-part-type="species" reg="pura">pura</tp:taxon-name-part></tp:taxon-name></italic> sp. nov., holotype <bold>D–F</bold><italic><tp:taxon-name><tp:taxon-name-part taxon-name-part-type="genus" reg="Arria">A.</tp:taxon-name-part> <tp:taxon-name-part taxon-name-part-type="species" reg="leigongshanensis">leigongshanensis</tp:taxon-name-part></tp:taxon-name></italic> (Ge &amp; Chen, 2008), holotype <bold>G–I</bold><italic><tp:taxon-name><tp:taxon-name-part taxon-name-part-type="genus" reg="Arria">A.</tp:taxon-name-part> <tp:taxon-name-part taxon-name-part-type="species" reg="pallida">pallida</tp:taxon-name-part></tp:taxon-name></italic> (Zhang, 1987) (<abbrev xmlns:xlink="http://www.w3.org/1999/xlink" content-type="institution" xlink:title="Institute of Entomology, Guizhou University, Guiyang, Guizhou Province, China" id="ABBRID0EMUAG" xlink:type="simple">IEGU</abbrev>: HAAP1) <bold>J–L</bold><italic><tp:taxon-name><tp:taxon-name-part taxon-name-part-type="genus" reg="Arria">A.</tp:taxon-name-part></tp:taxon-name></italic> sp.2 (<abbrev xmlns:xlink="http://www.w3.org/1999/xlink" content-type="institution" xlink:title="Institute of Entomology, Guizhou University, Guiyang, Guizhou Province, China" id="ABBRID0E1UAG" xlink:type="simple">IEGU</abbrev>: HAASP2-1). Scale bars: 1 mm.</p></caption><graphic xmlns:xlink="http://www.w3.org/1999/xlink" xlink:href="zookeys-1025-001-g004.jpg" position="float" orientation="portrait" xlink:type="simple" id="oo_521315.jpg"><uri content-type="original_file" xlink:type="simple">https://binary.pensoft.net/fig/521315</uri></graphic></fig><fig id="F5" position="float" orientation="portrait"><object-id xmlns:xlink="http://www.w3.org/1999/xlink" content-type="doi" xlink:type="simple">10.3897/zookeys.1025.56780.figure5</object-id><object-id xmlns:xlink="http://www.w3.org/1999/xlink" content-type="arpha" xlink:type="simple">11C1773F-BAF2-5C37-8672-17D42C6B8DFE</object-id><label>Figure 5.</label><caption><p>Male genitalia (ventral view) and terminalia (dorsal view) of <italic><tp:taxon-name><tp:taxon-name-part taxon-name-part-type="genus" reg="Sinomiopteryx">Sinomiopteryx</tp:taxon-name-part></tp:taxon-name></italic> spp. <bold>A–C</bold><italic><tp:taxon-name><tp:taxon-name-part taxon-name-part-type="genus" reg="Sinomiopteryx">S.</tp:taxon-name-part> <tp:taxon-name-part taxon-name-part-type="species" reg="guangxiensis">guangxiensis</tp:taxon-name-part></tp:taxon-name></italic> Wang &amp; Bi, 1991 (<abbrev xmlns:xlink="http://www.w3.org/1999/xlink" content-type="institution" xlink:title="Institute of Entomology, Guizhou University, Guiyang, Guizhou Province, China" id="ABBRID0EAWAG" xlink:type="simple">IEGU</abbrev>: HASG1) <bold>D–F</bold><italic><tp:taxon-name><tp:taxon-name-part taxon-name-part-type="genus" reg="Sinomiopteryx">S.</tp:taxon-name-part></tp:taxon-name></italic> sp.1 (<abbrev xmlns:xlink="http://www.w3.org/1999/xlink" content-type="institution" xlink:title="Institute of Entomology, Guizhou University, Guiyang, Guizhou Province, China" id="ABBRID0EOWAG" xlink:type="simple">IEGU</abbrev>: HASSP1-1) <bold>G–I</bold><italic><tp:taxon-name><tp:taxon-name-part taxon-name-part-type="genus" reg="Sinomiopteryx">S.</tp:taxon-name-part></tp:taxon-name></italic> sp.2 (<abbrev xmlns:xlink="http://www.w3.org/1999/xlink" content-type="institution" xlink:title="Institute of Entomology, Guizhou University, Guiyang, Guizhou Province, China" id="ABBRID0E3WAG" xlink:type="simple">IEGU</abbrev>: HASSP2-1). Scale bars: 1 mm.</p></caption><graphic xmlns:xlink="http://www.w3.org/1999/xlink" xlink:href="zookeys-1025-001-g005.jpg" position="float" orientation="portrait" xlink:type="simple" id="oo_521316.jpg"><uri content-type="original_file" xlink:type="simple">https://binary.pensoft.net/fig/521316</uri></graphic></fig><p><bold><italic>Male genitalia</italic></bold> (Fig. <xref ref-type="fig" rid="F4">4A</xref>). Sclerite <abbrev xmlns:xlink="http://www.w3.org/1999/xlink" xlink:title="ventral sclerite of L4" id="ABBRID0ERXAG" xlink:type="simple">L4A</abbrev> approximately rhomboidal, with strongly transverse terminal lobe (<abbrev xmlns:xlink="http://www.w3.org/1999/xlink" xlink:title="terminal lobe of ventral phallomere in Arria" id="ABBRID0EVXAG" xlink:type="simple">tl</abbrev>) on right side of distal process in ventral view. Distal process inclined dorsolaterally, at an angle of 100° relative to the plane of <abbrev xmlns:xlink="http://www.w3.org/1999/xlink" xlink:title="ventral sclerite of L4" id="ABBRID0EZXAG" xlink:type="simple">L4A</abbrev>. Sclerite <abbrev xmlns:xlink="http://www.w3.org/1999/xlink" xlink:title="dorsal sclerite of L4" id="ABBRID0E4XAG" xlink:type="simple">L4B</abbrev> winebottle-shaped, slightly curved near base. Sclerite <abbrev xmlns:xlink="http://www.w3.org/1999/xlink" xlink:title="sclerite L2 of left phallomere" id="ABBRID0EBYAG" xlink:type="simple">L2</abbrev> with apical process <abbrev xmlns:xlink="http://www.w3.org/1999/xlink" xlink:title="apical process of left phallomere" id="ABBRID0EFYAG" xlink:type="simple">paa</abbrev> strongly curved, almost parallel to <abbrev xmlns:xlink="http://www.w3.org/1999/xlink" xlink:title="dorsal sclerite of L4" id="ABBRID0EJYAG" xlink:type="simple">L4B</abbrev> dorsally. Sclerite <abbrev xmlns:xlink="http://www.w3.org/1999/xlink" xlink:title="sclerite L1 of left phallomere" id="ABBRID0ENYAG" xlink:type="simple">L1</abbrev> elongated, <abbrev xmlns:xlink="http://www.w3.org/1999/xlink" xlink:title="phalloid apophysis" id="ABBRID0ERYAG" xlink:type="simple">afa</abbrev> sclerotized, covered by numerous small granules apically. Fda of right phallomere sclerotized by sclerite <abbrev xmlns:xlink="http://www.w3.org/1999/xlink" xlink:title="dorsal sclerite of fda" id="ABBRID0EVYAG" xlink:type="simple">R1A</abbrev> densely covered by long setae. Sclerite <abbrev xmlns:xlink="http://www.w3.org/1999/xlink" xlink:title="dorsal sclerite of fda" id="ABBRID0EZYAG" xlink:type="simple">R1A</abbrev> more or less triangular. Sclerite <abbrev xmlns:xlink="http://www.w3.org/1999/xlink" xlink:title="anteriorly extending sclerite of right phallomere" id="ABBRID0E4YAG" xlink:type="simple">R3</abbrev> drumstick-shaped; sclerotized processes very developed. Sclerite <abbrev xmlns:xlink="http://www.w3.org/1999/xlink" xlink:title="sclerite on process pia and pva" id="ABBRID0EBZAG" xlink:type="simple">R1B</abbrev> with <abbrev xmlns:xlink="http://www.w3.org/1999/xlink" xlink:title="a process arising from the midlength to posterior right ventral wall of right phallomere, posterolateral to process pva" id="ABBRID0EFZAG" xlink:type="simple">pia</abbrev> well sclerotized, process <abbrev xmlns:xlink="http://www.w3.org/1999/xlink" xlink:title="a process arising from the midlength of the ventral wall of right phallomere, anteromesal to process pia" id="ABBRID0EJZAG" xlink:type="simple">pva</abbrev> large, ear-shaped.</p><p><bold><italic>Coloration</italic>.</bold> General color brown. Vertex brown; juxtaocular bulges fuscous. Ocelli hyaline. Foretrochanter black ventrally, base anteroventral of forefemur black as well as base of tibial spur groove (Fig. <xref ref-type="fig" rid="F2">2E</xref>). All spines arising from forefemoral, foretibial and tibial spur fuscous apically. Meso- and metatibia light brown. Fore- and hindwings hyaline, light brown, apex and costal area of forewings brownish (Fig. <xref ref-type="fig" rid="F2">2C</xref>).</p><p><bold>Female.</bold> Apterous (Fig. <xref ref-type="fig" rid="F1">1B</xref>).</p><p><bold><italic>Head</italic></bold> (Fig. <xref ref-type="fig" rid="F2">2G</xref>). Triangular, about 1.3 times as wide as long. Compound eyes oval and large, obviously projecting outside profile of head. Juxtaocular bulges slightly exceeding dorsal margin of vertex. Ocelli smaller than male. Antennae much shorter than male. Lower front transverse 3.9 times as wide as long, dorsal and lateral margins depressed.</p><p><bold><italic>Prothorax</italic></bold> (Fig. <xref ref-type="fig" rid="F2">2H</xref>). 3 times as long as wide, metazone 1.5 times as long as prozone. Lateral margin with more and stronger denticulations. Several tubercules present on pronotum, especially prozone. The paramedian bulges near posterior margin more prominent. Carina on prosternum short.</p><p><bold><italic>Cervix</italic>.</bold> As in the male.</p><p><bold><italic>Metathorax</italic>.</bold> With cyclopean ear of DNK type.</p><p><bold><italic>Forelegs</italic>.</bold> Forecoxa longer than metazone with anterior lobes diverging, dorsal margin with 5–6 small tubercules, ventral edge with 13–15 smaller tubercules, all tubercules with small seta, anterior and posterior of forecoxa mostly smooth (Fig. <xref ref-type="fig" rid="F2">2I</xref>). Forfemur stronger than male; forefemoral armament with four posteroventral spines; four discoidal spines, numeric patterns: 1231, the fourth discoidal spine strongly inclined toward apex; anteroventral spines with the resulting arrangement: iIiIiIiIiiI; F = 4DS/11AvS/4PvS; both genicular lobes with only one spine. Foretibial armament consisting of 5 posteroventral and 7–8 anteroventral spines; T = 7–8AvS/5PvS.</p><p><bold><italic>Middle and hind legs</italic>.</bold> As in the male.</p><p><bold><italic>Wings</italic>.</bold> Apterous, wing pads fused to meso- and metathorax (Fig. <xref ref-type="fig" rid="F1">1B</xref>).</p><p><bold><italic>Abdomen</italic>.</bold> Much wider than male, fusiform. Posterior margin of 1–9 tergites and 2–6 coxosternites with several small tubercles. The lobes on the middle of tergites inconspicuous. Tergite 10 trapezoidal, longer than wide. Cerci short, slightly surpassing tergite 10.</p><p><bold><italic>Coloration</italic>.</bold> General color brown (Fig. <xref ref-type="fig" rid="F1">1B</xref>). Vertex and juxtaocular bulge yellowish-brown (Fig. <xref ref-type="fig" rid="F2">2G</xref>). Ocelli hyaline. Clypeus with several dark spots. Tubercules on pronotum dark brown as well as denticulations on lateral margin of pronotum (Fig. <xref ref-type="fig" rid="F2">2H</xref>). Anterior surface of forecoxa with 3–4 black spots near ventral margin (Fig. <xref ref-type="fig" rid="F2">2I</xref>). Foretrochanter black ventrally. Anteroventral base of forefemur, base of tibial spur groove and the middle of them black; anteroventral base of forefemur and base of tibial spur groove black, with another irregular black spots near one-fourth basal of anteroventral margin (Fig. <xref ref-type="fig" rid="F2">2J</xref>). All spines arsing from forefemoral, foretibial and tibial spur fuscous apically. Meso- and metatibia light brown. The tubercles on abdomen fuscous (Fig. <xref ref-type="fig" rid="F1">1B</xref>).</p><p><bold><italic>Ootheca</italic></bold> (Fig. <xref ref-type="fig" rid="F6">6</xref>). Small, rectangular, mostly trapezoid in cross-section. Residual process long, aciculiform. External wall generally russet brown, with many bubble-like structures embedded, without external coating. Ventral surface attached to complanate substrates, such as surface of leaves. Emergence area raised, openings inconspicuous. Measurements (in mm): length (without residual process), 6.1; length of residual process, 3.1; width, 3.8; thickest girth, 25.3; length of emergence area, 5.7; width of emergence area, 1.8.</p><fig id="F6" position="float" orientation="portrait"><object-id xmlns:xlink="http://www.w3.org/1999/xlink" content-type="doi" xlink:type="simple">10.3897/zookeys.1025.56780.figure6</object-id><object-id xmlns:xlink="http://www.w3.org/1999/xlink" content-type="arpha" xlink:type="simple">1737E861-54D6-5E2E-8219-402A59323E74</object-id><label>Figure 6.</label><caption><p>
                Ootheca of <italic><tp:taxon-name><tp:taxon-name-part taxon-name-part-type="genus" reg="Arria">Arria</tp:taxon-name-part> <tp:taxon-name-part taxon-name-part-type="species" reg="pura">pura</tp:taxon-name-part></tp:taxon-name></italic> sp. nov. <bold>A</bold> lateral view <bold>B</bold> dorsal view. Scale bar: 1 mm.</p></caption><graphic xmlns:xlink="http://www.w3.org/1999/xlink" xlink:href="zookeys-1025-001-g006.jpg" position="float" orientation="portrait" xlink:type="simple" id="oo_521317.jpg"><uri content-type="original_file" xlink:type="simple">https://binary.pensoft.net/fig/521317</uri></graphic></fig></tp:treatment-sec><tp:treatment-sec sec-type="distribution" id="SECID0E45AG"><title>Distribution.</title><p>China (Guizhou) (Fig. <xref ref-type="fig" rid="F11">11</xref>).</p></tp:treatment-sec><tp:treatment-sec sec-type="etymology" id="SECID0EH6AG"><title>Etymology.</title><p>The specific name is derived from the Latin words “<italic><tp:taxon-name><tp:taxon-name-part taxon-name-part-type="genus" reg="Arria"/><tp:taxon-name-part taxon-name-part-type="species" reg="pura">pura</tp:taxon-name-part></tp:taxon-name></italic>” (meaning pure) which refers to the forewing without any spots.</p></tp:treatment-sec><tp:treatment-sec sec-type="remarks" id="SECID0EX6AG"><title>Remarks.</title><p>The new male species is much smaller than all other known species of <italic><tp:taxon-name><tp:taxon-name-part taxon-name-part-type="genus" reg="Arria">Arria</tp:taxon-name-part></tp:taxon-name></italic>. Additionally, it can be distinguished from <italic><tp:taxon-name><tp:taxon-name-part taxon-name-part-type="genus" reg="Arria">A.</tp:taxon-name-part> <tp:taxon-name-part taxon-name-part-type="species" reg="brevifrons">brevifrons</tp:taxon-name-part></tp:taxon-name></italic>, <italic><tp:taxon-name><tp:taxon-name-part taxon-name-part-type="genus" reg="Arria">A.</tp:taxon-name-part> <tp:taxon-name-part taxon-name-part-type="species" reg="cinctipes">cinctipes</tp:taxon-name-part></tp:taxon-name></italic>, <italic><tp:taxon-name><tp:taxon-name-part taxon-name-part-type="genus" reg="Arria">A.</tp:taxon-name-part> <tp:taxon-name-part taxon-name-part-type="species" reg="leigongshanensis">leigongshanensis</tp:taxon-name-part></tp:taxon-name></italic>, <italic><tp:taxon-name><tp:taxon-name-part taxon-name-part-type="genus" reg="Arria">A.</tp:taxon-name-part> <tp:taxon-name-part taxon-name-part-type="species" reg="pallida">pallida</tp:taxon-name-part></tp:taxon-name></italic> and <italic><tp:taxon-name><tp:taxon-name-part taxon-name-part-type="genus" reg="Arria">A.</tp:taxon-name-part> <tp:taxon-name-part taxon-name-part-type="species" reg="sticta">sticta</tp:taxon-name-part></tp:taxon-name></italic> by tegmina without any spots. <italic><tp:taxon-name><tp:taxon-name-part taxon-name-part-type="genus" reg="Arria">Arria</tp:taxon-name-part> <tp:taxon-name-part taxon-name-part-type="species" reg="pura">pura</tp:taxon-name-part></tp:taxon-name></italic> also differs from <italic><tp:taxon-name><tp:taxon-name-part taxon-name-part-type="genus" reg="Arria">A.</tp:taxon-name-part> <tp:taxon-name-part taxon-name-part-type="species" reg="oreophila">oreophila</tp:taxon-name-part></tp:taxon-name></italic> in having less forked RP and M.</p></tp:treatment-sec><tp:treatment-sec><!--Section generated to contain objects referenced in tp:taxon-treatment.--><fig id="F11" position="float" orientation="portrait"><object-id xmlns:xlink="http://www.w3.org/1999/xlink" content-type="doi" xlink:type="simple">10.3897/zookeys.1025.56780.figure11</object-id><object-id xmlns:xlink="http://www.w3.org/1999/xlink" content-type="arpha" xlink:type="simple">4E5583FD-7F00-5837-909A-EAC4894DE105</object-id><label>Figure 11.</label><caption><p><tp:taxon-name><tp:taxon-name-part taxon-name-part-type="tribe">Arriini</tp:taxon-name-part></tp:taxon-name> Giglio-Tos, 1919, distribution map.</p></caption><graphic xmlns:xlink="http://www.w3.org/1999/xlink" xlink:href="zookeys-1025-001-g011.jpg" position="float" orientation="portrait" xlink:type="simple" id="oo_521322.jpg"><uri content-type="original_file" xlink:type="simple">https://binary.pensoft.net/fig/521322</uri></graphic></fig></tp:treatment-sec></tp:taxon-treatment>
