# Supplementary material for: A new species of the genus Arria Stål, 1877 (Mantodea, Haaniidae) from China with notes on the tribe Arriini Giglio-Tos, 1919
Source: Zookeys. 2021 Mar 18;1025:1–19. doi: 10.3897/zookeys.1025.56780 (PMC7994290; doi:10.3897/zookeys.1025.56780)
Supplement: XML Treatment for Sinomiopteryx [file zookeys.1025.56780-treatment12.xml]

<!DOCTYPE tp:taxon-treatment
  PUBLIC "-//TaxonX//DTD Taxonomic Treatment Publishing DTD v0 20100105//EN" "tax-treatment-NSO.dtd">
<tp:taxon-treatment xmlns:tp="http://www.plazi.org/taxpub"><tp:treatment-meta><kwd-group><label>Taxon classification</label><kwd><named-content xmlns:xlink="http://www.w3.org/1999/xlink" content-type="kingdom">Animalia</named-content></kwd><kwd><named-content xmlns:xlink="http://www.w3.org/1999/xlink" content-type="order">Mantodea</named-content></kwd><kwd><named-content xmlns:xlink="http://www.w3.org/1999/xlink" content-type="family">Mantidae</named-content></kwd></kwd-group><mixed-citation publication-type="journal"><person-group><name><surname>Wang</surname><given-names>Ying-jian</given-names></name><name><surname>Yang</surname><given-names>Lin</given-names></name><name><surname>Ye</surname><given-names>Fei</given-names></name><name><surname>Chen</surname><given-names>Xiang-sheng</given-names></name></person-group><article-title>A new species of the genus <italic><tp:taxon-name><tp:taxon-name-part taxon-name-part-type="genus" reg="Arria">Arria</tp:taxon-name-part></tp:taxon-name></italic> Stål, 1877 (<tp:taxon-name><tp:taxon-name-part taxon-name-part-type="order">Mantodea</tp:taxon-name-part></tp:taxon-name>, <tp:taxon-name><tp:taxon-name-part taxon-name-part-type="family">Haaniidae</tp:taxon-name-part></tp:taxon-name>) from China with notes on the tribe <tp:taxon-name><tp:taxon-name-part taxon-name-part-type="tribe">Arriini</tp:taxon-name-part></tp:taxon-name> Giglio-Tos, 1919</article-title><source>Zookeys</source><day>18</day><month>3</month><year>2021</year><volume>1025</volume><fpage>1</fpage><lpage>19</lpage><pub-id pub-id-type="doi">10.3897/zookeys.1025.56780</pub-id></mixed-citation></tp:treatment-meta><tp:nomenclature><tp:taxon-name><object-id xmlns:xlink="http://www.w3.org/1999/xlink" content-type="arpha" xlink:type="simple">0EF58584-19F1-585A-9DB8-4D85D0686EED</object-id>
            <tp:taxon-name-part taxon-name-part-type="genus" reg="Sinomiopteryx">Sinomiopteryx</tp:taxon-name-part>
          </tp:taxon-name><tp:taxon-authority>Tikham, 1937</tp:taxon-authority><tp:nomenclature-citation-list><tp:nomenclature-citation><tp:taxon-name>
                <tp:taxon-name-part taxon-name-part-type="genus" reg="Sinomiopteryx">Sinomiopteryx</tp:taxon-name-part>
              </tp:taxon-name><comment>Tikham, 1937: 495; <xref ref-type="bibr" rid="B14">Wang and Bi 1991</xref>: 126; <xref ref-type="bibr" rid="B13">Wang 1993</xref>: 111; <xref ref-type="bibr" rid="B2">Ehrmann 2002</xref>: 319.</comment></tp:nomenclature-citation></tp:nomenclature-citation-list></tp:nomenclature><tp:treatment-sec sec-type="type species" id="SECID0EHIBG"><title>Type species.</title><p><italic><tp:taxon-name><tp:taxon-name-part taxon-name-part-type="genus" reg="Sinomiopteryx">Sinomiopteryx</tp:taxon-name-part> <tp:taxon-name-part taxon-name-part-type="species" reg="grahami">grahami</tp:taxon-name-part></tp:taxon-name></italic> Tinkham, 1937, original designation.</p></tp:treatment-sec><tp:treatment-sec sec-type="diagnosis" id="SECID0EYIBG"><title>Diagnosis.</title><p>Body medium and slender (Fig. <xref ref-type="fig" rid="F7">7</xref>). Head narrowly transverse with prominent juxtaocular bulges; compound eyes broadly oval, prominent; Ocelli very large closely grouped in the male (Fig. <xref ref-type="fig" rid="F8">8E–G</xref>), minute in the female. Lower frons narrowly transverse. Antennae filiform, long in male, much shorter in female. Forefemur of males wider than in <italic><tp:taxon-name><tp:taxon-name-part taxon-name-part-type="genus" reg="Arria">Arria</tp:taxon-name-part></tp:taxon-name></italic>, with 4 discoidal, 11–13 anteroventral and 4 posteroventral spines; foretibia with 8–10 anteroventral and 5–6 posteroventral spines. Pronotum short with supracoxal dilatation well marked, sparsely granulate, lateral margins with sparsely and strongly denticulate. Forewing broader than <italic><tp:taxon-name><tp:taxon-name-part taxon-name-part-type="genus" reg="Arria">Arria</tp:taxon-name-part></tp:taxon-name></italic>, with rounded apex, <abbrev xmlns:xlink="http://www.w3.org/1999/xlink" xlink:title="anterior Cubitus" id="ABBRID0EUJBG" xlink:type="simple">CuA</abbrev> branches no more than 4, L/W ratio is 3.3–3.7, fore margin clothed with dense cilia; hindwing with truncate apex; both pairs of wings fully developed and exceeding the end of abdomen in male (Fig. <xref ref-type="fig" rid="F9">9E–H</xref>); female apterous. Sclerite <abbrev xmlns:xlink="http://www.w3.org/1999/xlink" xlink:title="ventral sclerite of L4" id="ABBRID0E3JBG" xlink:type="simple">L4A</abbrev> approximately rhomboidal, <abbrev xmlns:xlink="http://www.w3.org/1999/xlink" xlink:title="secondary distal process" id="ABBRID0EAKBG" xlink:type="simple">sdp</abbrev> thick with tip granulated, no terminal lobe (<abbrev xmlns:xlink="http://www.w3.org/1999/xlink" xlink:title="terminal lobe of ventral phallomere in Arria" id="ABBRID0EEKBG" xlink:type="simple">tl</abbrev>), right phallomere with large <abbrev xmlns:xlink="http://www.w3.org/1999/xlink" xlink:title="a process arising from the midlength to posterior right ventral wall of right phallomere, posterolateral to process pva" id="ABBRID0EIKBG" xlink:type="simple">pia</abbrev> and <abbrev xmlns:xlink="http://www.w3.org/1999/xlink" xlink:title="a process arising from the midlength of the ventral wall of right phallomere, anteromesal to process pia" id="ABBRID0EMKBG" xlink:type="simple">pva</abbrev>. Styli far apart from each other.</p><fig id="F7" position="float" orientation="portrait"><object-id xmlns:xlink="http://www.w3.org/1999/xlink" content-type="doi" xlink:type="simple">10.3897/zookeys.1025.56780.figure7</object-id><object-id xmlns:xlink="http://www.w3.org/1999/xlink" content-type="arpha" xlink:type="simple">760CDCF6-5A6B-5FC6-AEE6-D04F23FBAFCF</object-id><label>Figure 7.</label><caption><p>Comparition of <tp:taxon-name><tp:taxon-name-part taxon-name-part-type="tribe">Arriini</tp:taxon-name-part></tp:taxon-name> spp., dorsal habitus <bold>A</bold><italic><tp:taxon-name><tp:taxon-name-part taxon-name-part-type="genus" reg="Arria">A.</tp:taxon-name-part></tp:taxon-name></italic> sp.1 (<abbrev xmlns:xlink="http://www.w3.org/1999/xlink" content-type="institution" xlink:title="Institute of Entomology, Guizhou University, Guiyang, Guizhou Province, China" id="ABBRID0EGLBG" xlink:type="simple">IEGU</abbrev>: HAASP1-1) <bold>B</bold><italic><tp:taxon-name><tp:taxon-name-part taxon-name-part-type="genus" reg="Sinomiopteryx">S.</tp:taxon-name-part></tp:taxon-name></italic> sp.1 (<abbrev xmlns:xlink="http://www.w3.org/1999/xlink" content-type="institution" xlink:title="Institute of Entomology, Guizhou University, Guiyang, Guizhou Province, China" id="ABBRID0EULBG" xlink:type="simple">IEGU</abbrev>: HASSP1-1). Scale bar: 10 mm.</p></caption><graphic xmlns:xlink="http://www.w3.org/1999/xlink" xlink:href="zookeys-1025-001-g007.jpg" position="float" orientation="portrait" xlink:type="simple" id="oo_521318.jpg"><uri content-type="original_file" xlink:type="simple">https://binary.pensoft.net/fig/521318</uri></graphic></fig><fig id="F8" position="float" orientation="portrait"><object-id xmlns:xlink="http://www.w3.org/1999/xlink" content-type="doi" xlink:type="simple">10.3897/zookeys.1025.56780.figure8</object-id><object-id xmlns:xlink="http://www.w3.org/1999/xlink" content-type="arpha" xlink:type="simple">614F6FDA-0FAE-5313-B381-C2FFFB09B7A7</object-id><label>Figure 8.</label><caption><p>Comparison of <tp:taxon-name><tp:taxon-name-part taxon-name-part-type="tribe">Arriini</tp:taxon-name-part></tp:taxon-name> spp., head, frontal view <bold>A</bold><italic><tp:taxon-name><tp:taxon-name-part taxon-name-part-type="genus" reg="Arria">A.</tp:taxon-name-part> <tp:taxon-name-part taxon-name-part-type="species" reg="leigongshanensis">leigongshanensis</tp:taxon-name-part></tp:taxon-name></italic>, holotype <bold>B</bold><italic><tp:taxon-name><tp:taxon-name-part taxon-name-part-type="genus" reg="Arria">A.</tp:taxon-name-part> <tp:taxon-name-part taxon-name-part-type="species" reg="pallida">pallida</tp:taxon-name-part></tp:taxon-name></italic> (<abbrev xmlns:xlink="http://www.w3.org/1999/xlink" content-type="institution" xlink:title="Institute of Entomology, Guizhou University, Guiyang, Guizhou Province, China" id="ABBRID0EFNBG" xlink:type="simple">IEGU</abbrev>: HAAP1) <bold>C</bold><italic><tp:taxon-name><tp:taxon-name-part taxon-name-part-type="genus" reg="Arria">A.</tp:taxon-name-part></tp:taxon-name></italic> sp.1 (<abbrev xmlns:xlink="http://www.w3.org/1999/xlink" content-type="institution" xlink:title="Institute of Entomology, Guizhou University, Guiyang, Guizhou Province, China" id="ABBRID0ETNBG" xlink:type="simple">IEGU</abbrev>: HAASP1-1) <bold>D</bold><italic><tp:taxon-name><tp:taxon-name-part taxon-name-part-type="genus" reg="Arria">A.</tp:taxon-name-part></tp:taxon-name></italic> sp.2 (<abbrev xmlns:xlink="http://www.w3.org/1999/xlink" content-type="institution" xlink:title="Institute of Entomology, Guizhou University, Guiyang, Guizhou Province, China" id="ABBRID0EBOBG" xlink:type="simple">IEGU</abbrev>: HAASP2-1) <bold>E</bold><italic><tp:taxon-name><tp:taxon-name-part taxon-name-part-type="genus" reg="Sinomiopteryx">S.</tp:taxon-name-part> <tp:taxon-name-part taxon-name-part-type="species" reg="guangxiensis">guangxiensis</tp:taxon-name-part></tp:taxon-name></italic> (<abbrev xmlns:xlink="http://www.w3.org/1999/xlink" content-type="institution" xlink:title="Institute of Entomology, Guizhou University, Guiyang, Guizhou Province, China" id="ABBRID0ETOBG" xlink:type="simple">IEGU</abbrev>: HASG1) <bold>F</bold><italic><tp:taxon-name><tp:taxon-name-part taxon-name-part-type="genus" reg="Sinomiopteryx">S.</tp:taxon-name-part></tp:taxon-name></italic> sp. 1 ((<abbrev xmlns:xlink="http://www.w3.org/1999/xlink" content-type="institution" xlink:title="Institute of Entomology, Guizhou University, Guiyang, Guizhou Province, China" id="ABBRID0EBPBG" xlink:type="simple">IEGU</abbrev>: HASSP1-1) <bold>G</bold><italic><tp:taxon-name><tp:taxon-name-part taxon-name-part-type="genus" reg="Sinomiopteryx">S.</tp:taxon-name-part></tp:taxon-name></italic> sp. 2 (HASSP2-1). Not to scale.</p></caption><graphic xmlns:xlink="http://www.w3.org/1999/xlink" xlink:href="zookeys-1025-001-g008.jpg" position="float" orientation="portrait" xlink:type="simple" id="oo_521319.jpg"><uri content-type="original_file" xlink:type="simple">https://binary.pensoft.net/fig/521319</uri></graphic></fig><fig id="F9" position="float" orientation="portrait"><object-id xmlns:xlink="http://www.w3.org/1999/xlink" content-type="doi" xlink:type="simple">10.3897/zookeys.1025.56780.figure9</object-id><object-id xmlns:xlink="http://www.w3.org/1999/xlink" content-type="arpha" xlink:type="simple">F85E5512-25B8-5DDC-83FE-5F67C4A5CFD9</object-id><label>Figure 9.</label><caption><p>Comparison of <tp:taxon-name><tp:taxon-name-part taxon-name-part-type="tribe">Arriini</tp:taxon-name-part></tp:taxon-name> spp., right fore- and hindwings, dorsal view <bold>A, C, E, G</bold> forewings <bold>B, D–F</bold> hindwings <bold>A, B</bold><italic><tp:taxon-name><tp:taxon-name-part taxon-name-part-type="genus" reg="Arria">A.</tp:taxon-name-part></tp:taxon-name></italic> sp.1 (<abbrev xmlns:xlink="http://www.w3.org/1999/xlink" content-type="institution" xlink:title="Institute of Entomology, Guizhou University, Guiyang, Guizhou Province, China" id="ABBRID0EOQBG" xlink:type="simple">IEGU</abbrev>: HAASP1-1) <bold>C, D</bold><italic><tp:taxon-name><tp:taxon-name-part taxon-name-part-type="genus" reg="Arria">A.</tp:taxon-name-part></tp:taxon-name></italic> sp.2 (<abbrev xmlns:xlink="http://www.w3.org/1999/xlink" content-type="institution" xlink:title="Institute of Entomology, Guizhou University, Guiyang, Guizhou Province, China" id="ABBRID0E3QBG" xlink:type="simple">IEGU</abbrev>: HAASP2-1) <bold>E, F</bold><italic><tp:taxon-name><tp:taxon-name-part taxon-name-part-type="genus" reg="Arria">A.</tp:taxon-name-part></tp:taxon-name></italic> sp.2 (<abbrev xmlns:xlink="http://www.w3.org/1999/xlink" content-type="institution" xlink:title="Institute of Entomology, Guizhou University, Guiyang, Guizhou Province, China" id="ABBRID0EKRBG" xlink:type="simple">IEGU</abbrev>: HAASP2-1) <bold>G, H</bold><italic><tp:taxon-name><tp:taxon-name-part taxon-name-part-type="genus" reg="Sinomiopteryx">S.</tp:taxon-name-part></tp:taxon-name></italic> sp.2 (HASSP2-1). Not to scale.</p></caption><graphic xmlns:xlink="http://www.w3.org/1999/xlink" xlink:href="zookeys-1025-001-g009.jpg" position="float" orientation="portrait" xlink:type="simple" id="oo_521320.jpg"><uri content-type="original_file" xlink:type="simple">https://binary.pensoft.net/fig/521320</uri></graphic></fig></tp:treatment-sec><ref-list><ref id="B14"><mixed-citation xmlns:xlink="http://www.w3.org/1999/xlink" xlink:type="simple"><person-group><name name-style="western"><surname>Wang</surname><given-names>TQ</given-names></name><name name-style="western"><surname>Bi</surname><given-names>DY</given-names></name></person-group> (<year>1991</year>) <article-title>Two new species of <italic><tp:taxon-name><tp:taxon-name-part taxon-name-part-type="genus">Sinomiopteryx</tp:taxon-name-part></tp:taxon-name></italic> Tinkham, 1937 (<tp:taxon-name><tp:taxon-name-part taxon-name-part-type="order">Mantodea</tp:taxon-name-part></tp:taxon-name>: <tp:taxon-name><tp:taxon-name-part taxon-name-part-type="family">Mantidae</tp:taxon-name-part></tp:taxon-name>). Contributions from Shanghai Institute of Entomology Vol.</article-title><volume>10</volume>: <fpage>125</fpage>–<lpage>128</lpage>.</mixed-citation></ref><ref id="B13"><mixed-citation xmlns:xlink="http://www.w3.org/1999/xlink" xlink:type="simple"><person-group><name name-style="western"><surname>Wang</surname><given-names>TQ</given-names></name></person-group> (<year>1993</year>) Synopsis on the classification of <tp:taxon-name><tp:taxon-name-part taxon-name-part-type="order">Mantodea</tp:taxon-name-part></tp:taxon-name> from China. Shanghai: Science and Technology publication of Shanghai, 110–116.</mixed-citation></ref><ref id="B2"><mixed-citation xmlns:xlink="http://www.w3.org/1999/xlink" xlink:type="simple"><person-group><name name-style="western"><surname>Ehrmann</surname><given-names>R</given-names></name></person-group> (<year>2002</year>) <tp:taxon-name><tp:taxon-name-part taxon-name-part-type="order">Mantodea</tp:taxon-name-part></tp:taxon-name>. Gottesanbeterinnen der Welt. Münster, Natur und Tier-Verlag Gmb H, 72, 259, 298.</mixed-citation></ref></ref-list></tp:taxon-treatment>
