# Supplementary material for: A new species of the genus Arria Stål, 1877 (Mantodea, Haaniidae) from China with notes on the tribe Arriini Giglio-Tos, 1919
Source: Zookeys. 2021 Mar 18;1025:1–19. doi: 10.3897/zookeys.1025.56780 (PMC7994290; doi:10.3897/zookeys.1025.56780)
Supplement: XML Treatment for Sinomiopteryx grahami [file zookeys.1025.56780-treatment13.xml]

<!DOCTYPE tp:taxon-treatment
  PUBLIC "-//TaxonX//DTD Taxonomic Treatment Publishing DTD v0 20100105//EN" "tax-treatment-NSO.dtd">
<tp:taxon-treatment xmlns:tp="http://www.plazi.org/taxpub"><tp:treatment-meta><kwd-group><label>Taxon classification</label><kwd><named-content xmlns:xlink="http://www.w3.org/1999/xlink" content-type="kingdom">Animalia</named-content></kwd><kwd><named-content xmlns:xlink="http://www.w3.org/1999/xlink" content-type="order">Mantodea</named-content></kwd><kwd><named-content xmlns:xlink="http://www.w3.org/1999/xlink" content-type="family">Mantidae</named-content></kwd></kwd-group><mixed-citation publication-type="journal"><person-group><name><surname>Wang</surname><given-names>Ying-jian</given-names></name><name><surname>Yang</surname><given-names>Lin</given-names></name><name><surname>Ye</surname><given-names>Fei</given-names></name><name><surname>Chen</surname><given-names>Xiang-sheng</given-names></name></person-group><article-title>A new species of the genus <italic><tp:taxon-name><tp:taxon-name-part taxon-name-part-type="genus" reg="Arria">Arria</tp:taxon-name-part></tp:taxon-name></italic> Stål, 1877 (<tp:taxon-name><tp:taxon-name-part taxon-name-part-type="order">Mantodea</tp:taxon-name-part></tp:taxon-name>, <tp:taxon-name><tp:taxon-name-part taxon-name-part-type="family">Haaniidae</tp:taxon-name-part></tp:taxon-name>) from China with notes on the tribe <tp:taxon-name><tp:taxon-name-part taxon-name-part-type="tribe">Arriini</tp:taxon-name-part></tp:taxon-name> Giglio-Tos, 1919</article-title><source>Zookeys</source><day>18</day><month>3</month><year>2021</year><volume>1025</volume><fpage>1</fpage><lpage>19</lpage><pub-id pub-id-type="doi">10.3897/zookeys.1025.56780</pub-id></mixed-citation></tp:treatment-meta><tp:nomenclature><tp:taxon-name><object-id xmlns:xlink="http://www.w3.org/1999/xlink" content-type="arpha" xlink:type="simple">EDE3E45F-B149-544F-89D5-A4A5DAFBAE9B</object-id>
            <tp:taxon-name-part taxon-name-part-type="genus" reg="Sinomiopteryx">Sinomiopteryx</tp:taxon-name-part>
            <tp:taxon-name-part taxon-name-part-type="species" reg="grahami">grahami</tp:taxon-name-part>
          </tp:taxon-name><tp:taxon-authority>Tinkham, 1937</tp:taxon-authority><tp:nomenclature-citation-list><tp:nomenclature-citation><tp:taxon-name>
                <tp:taxon-name-part taxon-name-part-type="genus" reg="Sinomiopteryx">Sinomiopteryx</tp:taxon-name-part> <tp:taxon-name-part taxon-name-part-type="species" reg="grahami">grahami</tp:taxon-name-part></tp:taxon-name><comment>Tinkham, 1937: 495; <xref ref-type="bibr" rid="B14">Wang and Bi 1991</xref>: 126; <xref ref-type="bibr" rid="B13">Wang 1993</xref>: 112; <xref ref-type="bibr" rid="B2">Ehrmann 2002</xref>: 319; <xref ref-type="bibr" rid="B11">Svenson 2014</xref>: 70.</comment></tp:nomenclature-citation></tp:nomenclature-citation-list></tp:nomenclature><tp:treatment-sec sec-type="remarks" id="SECID0E5TBG"><title>Remarks.</title><p><xref ref-type="bibr" rid="B12">Tinkham (1937)</xref> erected <italic><tp:taxon-name><tp:taxon-name-part taxon-name-part-type="genus" reg="Sinomiopteryx">Sinomiopteryx</tp:taxon-name-part></tp:taxon-name></italic> with this male species, collected from Szechwan, Mt. Omei, Baian-Kara-Ula Range (China, Sichuan Prov., Mountain Emei), illustrated both male and female lateral habitus, and left tegmen in dorsal view. <xref ref-type="bibr" rid="B14">Wang and Bi (1991)</xref> and <xref ref-type="bibr" rid="B13">Wang (1993)</xref> illustrated the genitalia for <italic>S. graham</italic>, but it may have been mistaken.</p></tp:treatment-sec><ref-list><ref id="B14"><mixed-citation xmlns:xlink="http://www.w3.org/1999/xlink" xlink:type="simple"><person-group><name name-style="western"><surname>Wang</surname><given-names>TQ</given-names></name><name name-style="western"><surname>Bi</surname><given-names>DY</given-names></name></person-group> (<year>1991</year>) <article-title>Two new species of <italic><tp:taxon-name><tp:taxon-name-part taxon-name-part-type="genus">Sinomiopteryx</tp:taxon-name-part></tp:taxon-name></italic> Tinkham, 1937 (<tp:taxon-name><tp:taxon-name-part taxon-name-part-type="order">Mantodea</tp:taxon-name-part></tp:taxon-name>: <tp:taxon-name><tp:taxon-name-part taxon-name-part-type="family">Mantidae</tp:taxon-name-part></tp:taxon-name>). Contributions from Shanghai Institute of Entomology Vol.</article-title><volume>10</volume>: <fpage>125</fpage>–<lpage>128</lpage>.</mixed-citation></ref><ref id="B13"><mixed-citation xmlns:xlink="http://www.w3.org/1999/xlink" xlink:type="simple"><person-group><name name-style="western"><surname>Wang</surname><given-names>TQ</given-names></name></person-group> (<year>1993</year>) Synopsis on the classification of <tp:taxon-name><tp:taxon-name-part taxon-name-part-type="order">Mantodea</tp:taxon-name-part></tp:taxon-name> from China. Shanghai: Science and Technology publication of Shanghai, 110–116.</mixed-citation></ref><ref id="B2"><mixed-citation xmlns:xlink="http://www.w3.org/1999/xlink" xlink:type="simple"><person-group><name name-style="western"><surname>Ehrmann</surname><given-names>R</given-names></name></person-group> (<year>2002</year>) <tp:taxon-name><tp:taxon-name-part taxon-name-part-type="order">Mantodea</tp:taxon-name-part></tp:taxon-name>. Gottesanbeterinnen der Welt. Münster, Natur und Tier-Verlag Gmb H, 72, 259, 298.</mixed-citation></ref><ref id="B11"><mixed-citation xmlns:xlink="http://www.w3.org/1999/xlink" xlink:type="simple"><person-group><name name-style="western"><surname>Svenson</surname><given-names>GJ</given-names></name></person-group> (<year>2014</year>) <article-title>The type material of <tp:taxon-name><tp:taxon-name-part taxon-name-part-type="order">Mantodea</tp:taxon-name-part></tp:taxon-name> (praying mantises) deposited in the National Museum of Natural History, Smithsonian Institution, USA.</article-title><source>Zookeys</source><volume>433</volume>: <fpage>31</fpage>–<lpage>75</lpage>. <ext-link xlink:type="simple" ext-link-type="doi" xlink:href="10.3897/zookeys.433.7054">https://doi.org/10.3897/zookeys.433.7054</ext-link></mixed-citation></ref><ref id="B12"><mixed-citation xmlns:xlink="http://www.w3.org/1999/xlink" xlink:type="simple"><person-group><name name-style="western"><surname>Tinkham</surname><given-names>ER</given-names></name></person-group> (<year>1937</year>) <article-title>Studies in Chinese <tp:taxon-name><tp:taxon-name-part taxon-name-part-type="family">Mantidae</tp:taxon-name-part></tp:taxon-name> (<tp:taxon-name><tp:taxon-name-part taxon-name-part-type="order">Orthoptera</tp:taxon-name-part></tp:taxon-name>).</article-title><source>Lingnan Science Journal</source><volume>16</volume>(<issue>3</issue>): <fpage>495</fpage>–<lpage>499</lpage>.</mixed-citation></ref></ref-list></tp:taxon-treatment>
